# Supplementary material for: ﻿A taxonomic review of the family Myrmeleontidae Latreille (Neuroptera, Myrmeleontiformia) from the Korean peninsula, highlighting the conservation value of this family
Source: Zookeys. 2025 Dec 4;1262:97–174. doi: 10.3897/zookeys.1262.163194 (PMC12699346; doi:10.3897/zookeys.1262.163194)
Supplement: XML Treatment for Synclisis [file zookeys.1262.163194-treatment1.xml]

<!DOCTYPE tp:taxon-treatment
  PUBLIC "-//TaxonX//DTD Taxonomic Treatment Publishing DTD v0 20100105//EN" "tax-treatment-NSO.dtd">
<tp:taxon-treatment xmlns:tp="http://www.plazi.org/taxpub"><tp:treatment-meta><kwd-group><label>Taxon classification</label><kwd>
              <named-content content-type="kingdom">Animalia</named-content>
            </kwd><kwd>
              <named-content content-type="order">Neuroptera</named-content>
            </kwd><kwd>
              <named-content content-type="family">Myrmeleontidae</named-content>
            </kwd></kwd-group><mixed-citation publication-type="journal"><person-group><name><surname>Kim</surname><given-names>Jiseung</given-names></name><name><surname>Ahn</surname><given-names>Neung-Ho</given-names></name><name><surname>Kim</surname><given-names>Sora</given-names></name></person-group><article-title>﻿A taxonomic review of the family <tp:taxon-name><tp:taxon-name-part taxon-name-part-type="family">Myrmeleontidae</tp:taxon-name-part></tp:taxon-name> Latreille (<tp:taxon-name><tp:taxon-name-part taxon-name-part-type="order">Neuroptera</tp:taxon-name-part></tp:taxon-name>, <tp:taxon-name><tp:taxon-name-part taxon-name-part-type="suborder">Myrmeleontiformia</tp:taxon-name-part></tp:taxon-name>) from the Korean peninsula, highlighting the conservation value of this family</article-title><source>Zookeys</source><day>04</day><month>12</month><year>2025</year><volume>1262</volume><fpage>97</fpage><lpage>174</lpage><pub-id pub-id-type="doi">10.3897/zookeys.1262.163194</pub-id></mixed-citation></tp:treatment-meta><tp:nomenclature><label>﻿Genus</label><tp:taxon-name><object-id xmlns:xlink="http://www.w3.org/1999/xlink" content-type="arpha" xlink:type="simple">7654AADE-887B-53FD-9BEA-71ABEA6B9316</object-id>
            <tp:taxon-name-part taxon-name-part-type="genus" reg="Synclisis">Synclisis</tp:taxon-name-part>
          </tp:taxon-name><tp:taxon-authority>Navás, 1919</tp:taxon-authority><tp:nomenclature-citation-list><tp:nomenclature-citation><tp:taxon-name>
                <tp:taxon-name-part taxon-name-part-type="genus" reg="Synclisis">Synclisis</tp:taxon-name-part>
              </tp:taxon-name><comment>Navás, 1919a: 218. Type species: <tp:taxon-name><tp:taxon-name-part taxon-name-part-type="genus" reg="Acanthaclisis">Acanthaclisis</tp:taxon-name-part> <tp:taxon-name-part taxon-name-part-type="species" reg="baetica">baetica</tp:taxon-name-part></tp:taxon-name> Rambur, 1842. Type locality: Spain: “environs de Malaga”.</comment></tp:nomenclature-citation></tp:nomenclature-citation-list></tp:nomenclature><tp:treatment-sec sec-type="diagnosis" id="SECID0EZNAC"><title>Diagnosis.</title><p>Adult. Large sized antlions; thorax and legs densely hairy; forewing presectoral area usually with 5–10 crossveins; forewing vein <abbrev xmlns:xlink="http://www.w3.org/1999/xlink" xlink:title="radius posterior" id="ABBRID0E6NAC" xlink:type="simple">RP</abbrev> arising beyond <abbrev xmlns:xlink="http://www.w3.org/1999/xlink" xlink:title="cubitus anterior" id="ABBRID0EDOAC" xlink:type="simple">CuA</abbrev> fork; forewing vein <abbrev xmlns:xlink="http://www.w3.org/1999/xlink" xlink:title="anal veins" id="ABBRID0EHOAC" xlink:type="simple">2A</abbrev> fused with <abbrev xmlns:xlink="http://www.w3.org/1999/xlink" xlink:title="anal veins" id="ABBRID0ELOAC" xlink:type="simple">3A</abbrev> basally; hindwing presectoral area usually with five crossveins; hindwing vein <abbrev xmlns:xlink="http://www.w3.org/1999/xlink" xlink:title="radius posterior" id="ABBRID0EPOAC" xlink:type="simple">RP</abbrev> arising beyond <abbrev xmlns:xlink="http://www.w3.org/1999/xlink" xlink:title="media posterior" id="ABBRID0ETOAC" xlink:type="simple">MP</abbrev> fork; male with pilula axillaris; tibial spurs strongly curved, usually as long as combined lengths of tarsomeres 1–3 (<xref ref-type="bibr" rid="B119">Sekimoto 2014</xref>). Third instar larva. Mandibles with three equidistant teeth, the apical tooth is the largest; no setae between the base of the mandible and basal tooth; thorax with sessile setiferous processes; abdominal sternite VIII without digging setae; abdominal sternite IX triangular with a median series of digging setae (<xref ref-type="bibr" rid="B3">Badano and Pantaleoni 2014a</xref>).</p></tp:treatment-sec><tp:treatment-sec sec-type="distribution" id="SECID0E6OAC"><title>Distribution.</title><p>Oriental (Malaysia, Vietnam), Palearctic (Algeria, China, Iran, Israel, Japan, Korea, Russia, Senegal, Tunisia, Ukraine, Southern Europe) (<xref ref-type="bibr" rid="B43">Krivokhatsky 2011</xref>; <xref ref-type="bibr" rid="B3">Badano and Pantaleoni 2014a</xref>; <xref ref-type="bibr" rid="B137">Wang et al. 2018</xref>; <xref ref-type="bibr" rid="B30">Hajiesmaeilian et al. 2019</xref>).</p></tp:treatment-sec><ref-list><ref id="B119"><mixed-citation xmlns:xlink="http://www.w3.org/1999/xlink" xlink:type="simple"><person-group><name name-style="western"><surname>Sekimoto</surname><given-names>S</given-names></name></person-group> (<year>2014</year>) <article-title>Review of Japanese <tp:taxon-name><tp:taxon-name-part taxon-name-part-type="family">Myrmeleontidae</tp:taxon-name-part></tp:taxon-name> (<tp:taxon-name><tp:taxon-name-part taxon-name-part-type="order">Neuroptera</tp:taxon-name-part></tp:taxon-name>).</article-title><source><tp:taxon-name><tp:taxon-name-part taxon-name-part-type="class">Insecta</tp:taxon-name-part></tp:taxon-name> Matsumurana</source><volume>70</volume>: <fpage>1</fpage>–<lpage>87</lpage>.</mixed-citation></ref><ref id="B3"><mixed-citation xmlns:xlink="http://www.w3.org/1999/xlink" xlink:type="simple"><person-group><name name-style="western"><surname>Badano</surname><given-names>D</given-names></name><name name-style="western"><surname>Pantaleoni</surname><given-names>RA</given-names></name></person-group> (<year>2014a</year>) <article-title>The larvae of European <tp:taxon-name><tp:taxon-name-part taxon-name-part-type="family">Myrmeleontidae</tp:taxon-name-part></tp:taxon-name> (<tp:taxon-name><tp:taxon-name-part taxon-name-part-type="order">Neuroptera</tp:taxon-name-part></tp:taxon-name>).</article-title><source>Zootaxa</source><volume>3762</volume>(<issue>1</issue>): <fpage>1</fpage>–<lpage>71</lpage>. <ext-link xlink:href="10.11646/zootaxa.3762.1.1" ext-link-type="doi" xlink:type="simple">https://doi.org/10.11646/zootaxa.3762.1.1</ext-link></mixed-citation></ref><ref id="B43"><mixed-citation xmlns:xlink="http://www.w3.org/1999/xlink" xlink:type="simple"><person-group><name name-style="western"><surname>Krivokhatsky</surname><given-names>VA</given-names></name></person-group> (<year>2011</year>) <source>Antlions (<tp:taxon-name><tp:taxon-name-part taxon-name-part-type="order">Neuroptera</tp:taxon-name-part></tp:taxon-name>: <tp:taxon-name><tp:taxon-name-part taxon-name-part-type="family">Myrmeleontidae</tp:taxon-name-part></tp:taxon-name>) of Russia.</source><publisher-name>KMK Scientific Press</publisher-name>, <publisher-loc>Moscow</publisher-loc>, <size units="page">334 pp</size>.</mixed-citation></ref><ref id="B137"><mixed-citation xmlns:xlink="http://www.w3.org/1999/xlink" xlink:type="simple"><person-group><name name-style="western"><surname>Wang</surname><given-names>XL</given-names></name><name name-style="western"><surname>Zhan</surname><given-names>QB</given-names></name><name name-style="western"><surname>Wang</surname><given-names>AQ</given-names></name></person-group> (<year>2018</year>) <source>Fauna Sinica <tp:taxon-name><tp:taxon-name-part taxon-name-part-type="class">Insecta</tp:taxon-name-part></tp:taxon-name>, Vol. 68. <tp:taxon-name><tp:taxon-name-part taxon-name-part-type="order">Neuroptera</tp:taxon-name-part></tp:taxon-name><tp:taxon-name><tp:taxon-name-part taxon-name-part-type="superfamily">Myrmeleontoidea</tp:taxon-name-part></tp:taxon-name>.</source><publisher-name>Science Press</publisher-name>, <publisher-loc>Beijing</publisher-loc>, <size units="page">323 pp</size>.</mixed-citation></ref><ref id="B30"><mixed-citation xmlns:xlink="http://www.w3.org/1999/xlink" xlink:type="simple"><person-group><name name-style="western"><surname>Hajiesmaeilian</surname><given-names>A</given-names></name><name name-style="western"><surname>Vafaei-Shoushtari</surname><given-names>R</given-names></name><name name-style="western"><surname>Mozaffarian</surname><given-names>F</given-names></name><name name-style="western"><surname>Ebrahimi</surname><given-names>E</given-names></name></person-group> (<year>2019</year>) <article-title>Tribe <tp:taxon-name><tp:taxon-name-part taxon-name-part-type="tribe">Acanthaclisini</tp:taxon-name-part></tp:taxon-name> (<tp:taxon-name><tp:taxon-name-part taxon-name-part-type="order">Neuroptera</tp:taxon-name-part></tp:taxon-name>: <tp:taxon-name><tp:taxon-name-part taxon-name-part-type="family">Myrmeleontidae</tp:taxon-name-part></tp:taxon-name>) in Iran.</article-title><source>Journal of Entomological Society of Iran</source><volume>39</volume>(<issue>2</issue>): <fpage>185</fpage>–<lpage>194</lpage>.</mixed-citation></ref></ref-list></tp:taxon-treatment>
