# Supplementary material for: ﻿A taxonomic review of the family Myrmeleontidae Latreille (Neuroptera, Myrmeleontiformia) from the Korean peninsula, highlighting the conservation value of this family
Source: Zookeys. 2025 Dec 4;1262:97–174. doi: 10.3897/zookeys.1262.163194 (PMC12699346; doi:10.3897/zookeys.1262.163194)
Supplement: XML Treatment for Baliga [file zookeys.1262.163194-treatment3.xml]

<!DOCTYPE tp:taxon-treatment
  PUBLIC "-//TaxonX//DTD Taxonomic Treatment Publishing DTD v0 20100105//EN" "tax-treatment-NSO.dtd">
<tp:taxon-treatment xmlns:tp="http://www.plazi.org/taxpub"><tp:treatment-meta><kwd-group><label>Taxon classification</label><kwd>
                <named-content content-type="kingdom">Animalia</named-content>
              </kwd><kwd>
                <named-content content-type="order">Neuroptera</named-content>
              </kwd><kwd>
                <named-content content-type="family">Myrmeleontidae</named-content>
              </kwd></kwd-group><mixed-citation publication-type="journal"><person-group><name><surname>Kim</surname><given-names>Jiseung</given-names></name><name><surname>Ahn</surname><given-names>Neung-Ho</given-names></name><name><surname>Kim</surname><given-names>Sora</given-names></name></person-group><article-title>﻿A taxonomic review of the family <tp:taxon-name><tp:taxon-name-part taxon-name-part-type="family">Myrmeleontidae</tp:taxon-name-part></tp:taxon-name> Latreille (<tp:taxon-name><tp:taxon-name-part taxon-name-part-type="order">Neuroptera</tp:taxon-name-part></tp:taxon-name>, <tp:taxon-name><tp:taxon-name-part taxon-name-part-type="suborder">Myrmeleontiformia</tp:taxon-name-part></tp:taxon-name>) from the Korean peninsula, highlighting the conservation value of this family</article-title><source>Zookeys</source><day>04</day><month>12</month><year>2025</year><volume>1262</volume><fpage>97</fpage><lpage>174</lpage><pub-id pub-id-type="doi">10.3897/zookeys.1262.163194</pub-id></mixed-citation></tp:treatment-meta><tp:nomenclature><label>﻿Genus</label><tp:taxon-name><object-id xmlns:xlink="http://www.w3.org/1999/xlink" content-type="arpha" xlink:type="simple">7AA345C6-9621-56C5-BAA4-0BB055ABCE1A</object-id>
            <tp:taxon-name-part taxon-name-part-type="genus" reg="Baliga">Baliga</tp:taxon-name-part>
          </tp:taxon-name><tp:taxon-authority>Navás, 1912</tp:taxon-authority><tp:nomenclature-citation-list><tp:nomenclature-citation><tp:taxon-name>
                <tp:taxon-name-part taxon-name-part-type="genus" reg="Baliga">Baliga</tp:taxon-name-part>
              </tp:taxon-name><comment>Navás, 1912a: 110. Type species: <tp:taxon-name><tp:taxon-name-part taxon-name-part-type="genus" reg="Myrmeleon">Myrmeleon</tp:taxon-name-part> <tp:taxon-name-part taxon-name-part-type="species" reg="asakurae">asakurae</tp:taxon-name-part></tp:taxon-name> Okamoto, 1910. Type locality: Taiwan: Horisha.</comment></tp:nomenclature-citation><tp:nomenclature-citation><tp:taxon-name>
                <tp:taxon-name-part taxon-name-part-type="genus" reg="Balaga">Balaga</tp:taxon-name-part>
              </tp:taxon-name><comment>Navás, 1912a: 110.</comment></tp:nomenclature-citation><tp:nomenclature-citation><tp:taxon-name>
                <tp:taxon-name-part taxon-name-part-type="genus" reg="Baga">Baga</tp:taxon-name-part>
              </tp:taxon-name><comment>Navás, 1930a: 37.</comment></tp:nomenclature-citation></tp:nomenclature-citation-list></tp:nomenclature><tp:treatment-sec sec-type="diagnosis" id="SECID0ESSAE"><title>Diagnosis.</title><p>Adult. Medium to large sized antlions; wings without marking; forewing presectroal area usually with 5–10 crossveins; forewing vein <abbrev xmlns:xlink="http://www.w3.org/1999/xlink" xlink:title="anal veins" id="ABBRID0EYSAE" xlink:type="simple">2A</abbrev> fused with <abbrev xmlns:xlink="http://www.w3.org/1999/xlink" xlink:title="anal veins" id="ABBRID0E3SAE" xlink:type="simple">3A</abbrev>; forewing vein <abbrev xmlns:xlink="http://www.w3.org/1999/xlink" xlink:title="radius posterior" id="ABBRID0EATAE" xlink:type="simple">RP</abbrev> arising opposite or slightly beyond <abbrev xmlns:xlink="http://www.w3.org/1999/xlink" xlink:title="cubitus anterior" id="ABBRID0EETAE" xlink:type="simple">CuA</abbrev> fork; hindwing presectoral area usually with five crossveins; hindwing vein <abbrev xmlns:xlink="http://www.w3.org/1999/xlink" xlink:title="radius posterior" id="ABBRID0EITAE" xlink:type="simple">RP</abbrev> arising opposite or slightly beyond <abbrev xmlns:xlink="http://www.w3.org/1999/xlink" xlink:title="media posterior" id="ABBRID0EMTAE" xlink:type="simple">MP</abbrev> fork; male usually with pilula axillaris; tibial spurs approximately as long as tarsomere 1 (<xref ref-type="bibr" rid="B119">Sekimoto 2014</xref>). Third instar larva. Head and mandibles elongated; abdominal sternite IX elongated, without or with few reduced digging setae; hind femur with a dark brown spot (<xref ref-type="bibr" rid="B32">Hayashi et al. 2020</xref>; <xref ref-type="bibr" rid="B51">Lin et al. 2021</xref>).</p></tp:treatment-sec><tp:treatment-sec sec-type="distribution" id="SECID0E3TAE"><title>Distribution.</title><p>Australia (Queensland), Oriental (Bangladesh, India, Myanmar, Sri Lanka, Vietnam, Indonesia, Malaysia, Micronesia, Philippines), Palearctic (China, Japan, Korea) (<xref ref-type="bibr" rid="B31">Hassan et al. 2022</xref>).</p></tp:treatment-sec><ref-list><ref id="B119"><mixed-citation xmlns:xlink="http://www.w3.org/1999/xlink" xlink:type="simple"><person-group><name name-style="western"><surname>Sekimoto</surname><given-names>S</given-names></name></person-group> (<year>2014</year>) <article-title>Review of Japanese <tp:taxon-name><tp:taxon-name-part taxon-name-part-type="family">Myrmeleontidae</tp:taxon-name-part></tp:taxon-name> (<tp:taxon-name><tp:taxon-name-part taxon-name-part-type="order">Neuroptera</tp:taxon-name-part></tp:taxon-name>).</article-title><source><tp:taxon-name><tp:taxon-name-part taxon-name-part-type="class">Insecta</tp:taxon-name-part></tp:taxon-name> Matsumurana</source><volume>70</volume>: <fpage>1</fpage>–<lpage>87</lpage>.</mixed-citation></ref><ref id="B32"><mixed-citation xmlns:xlink="http://www.w3.org/1999/xlink" xlink:type="simple"><person-group><name name-style="western"><surname>Hayashi</surname><given-names>F</given-names></name><name name-style="western"><surname>Matsumoto</surname><given-names>R</given-names></name><name name-style="western"><surname>Sugawara</surname><given-names>H</given-names></name><name name-style="western"><surname>Liu</surname><given-names>XY</given-names></name></person-group> (<year>2020</year>) <article-title>Two new species of <italic><tp:taxon-name><tp:taxon-name-part taxon-name-part-type="genus">Baliga</tp:taxon-name-part></tp:taxon-name></italic> (<tp:taxon-name><tp:taxon-name-part taxon-name-part-type="order">Neuroptera</tp:taxon-name-part></tp:taxon-name>: <tp:taxon-name><tp:taxon-name-part taxon-name-part-type="family">Myrmeleontidae</tp:taxon-name-part></tp:taxon-name>: <tp:taxon-name><tp:taxon-name-part taxon-name-part-type="subfamily">Myrmeleontinae</tp:taxon-name-part></tp:taxon-name>) with the molecular phylogeny of the tribe <tp:taxon-name><tp:taxon-name-part taxon-name-part-type="tribe">Myrmeleontini</tp:taxon-name-part></tp:taxon-name> in Japan.</article-title><source>Japanese Journal of Systematic Entomology</source><volume>26</volume>(<issue>2</issue>): <fpage>235</fpage>–<lpage>251</lpage>. <ext-link xlink:href="10.5852/ejt.2024.969.2743" ext-link-type="doi" xlink:type="simple">https://doi.org/10.5852/ejt.2024.969.2743</ext-link></mixed-citation></ref><ref id="B51"><mixed-citation xmlns:xlink="http://www.w3.org/1999/xlink" xlink:type="simple"><person-group><name name-style="western"><surname>Lin</surname><given-names>YH</given-names></name><name name-style="western"><surname>Liao</surname><given-names>JR</given-names></name><name name-style="western"><surname>Ko</surname><given-names>CC</given-names></name></person-group> (<year>2021</year>) Larval morphology of pit-building antlions of the tribe <tp:taxon-name><tp:taxon-name-part taxon-name-part-type="tribe">Myrmeleontini</tp:taxon-name-part></tp:taxon-name> (<tp:taxon-name><tp:taxon-name-part taxon-name-part-type="order">Neuroptera</tp:taxon-name-part></tp:taxon-name>, <tp:taxon-name><tp:taxon-name-part taxon-name-part-type="family">Myrmeleontidae</tp:taxon-name-part></tp:taxon-name>) from Taiwan. Zoological Studies 60: e39. <ext-link xlink:href="10.6620/ZS.2021.60-39" ext-link-type="doi" xlink:type="simple">https://doi.org/10.6620/ZS.2021.60-39</ext-link></mixed-citation></ref><ref id="B31"><mixed-citation xmlns:xlink="http://www.w3.org/1999/xlink" xlink:type="simple"><person-group><name name-style="western"><surname>Hassan</surname><given-names>MA</given-names></name><name name-style="western"><surname>Zheng</surname><given-names>Y</given-names></name><name name-style="western"><surname>Liu</surname><given-names>X</given-names></name></person-group> (<year>2022</year>) <article-title>Taxonomic notes on the antlion tribe <tp:taxon-name><tp:taxon-name-part taxon-name-part-type="tribe">Myrmeleontini</tp:taxon-name-part></tp:taxon-name> Latreille (<tp:taxon-name><tp:taxon-name-part taxon-name-part-type="order">Neuroptera</tp:taxon-name-part></tp:taxon-name>, <tp:taxon-name><tp:taxon-name-part taxon-name-part-type="family">Myrmeleontidae</tp:taxon-name-part></tp:taxon-name>, <tp:taxon-name><tp:taxon-name-part taxon-name-part-type="subfamily">Myrmeleontinae</tp:taxon-name-part></tp:taxon-name>) from Pakistan, with description of a new species.</article-title><source>European Journal of Taxonomy</source><volume>831</volume>: <fpage>1</fpage>–<lpage>44</lpage>. <ext-link xlink:href="10.5852/ejt.2022.831.1867" ext-link-type="doi" xlink:type="simple">https://doi.org/10.5852/ejt.2022.831.1867</ext-link></mixed-citation></ref></ref-list></tp:taxon-treatment>
