# Supplementary material for: ﻿A taxonomic review of the family Myrmeleontidae Latreille (Neuroptera, Myrmeleontiformia) from the Korean peninsula, highlighting the conservation value of this family
Source: Zookeys. 2025 Dec 4;1262:97–174. doi: 10.3897/zookeys.1262.163194 (PMC12699346; doi:10.3897/zookeys.1262.163194)
Supplement: XML Treatment for Baliga micans [file zookeys.1262.163194-treatment4.xml]

<!DOCTYPE tp:taxon-treatment
  PUBLIC "-//TaxonX//DTD Taxonomic Treatment Publishing DTD v0 20100105//EN" "tax-treatment-NSO.dtd">
<tp:taxon-treatment xmlns:tp="http://www.plazi.org/taxpub"><tp:treatment-meta><kwd-group><label>Taxon classification</label><kwd>
                <named-content content-type="kingdom">Animalia</named-content>
              </kwd><kwd>
                <named-content content-type="order">Neuroptera</named-content>
              </kwd><kwd>
                <named-content content-type="family">Myrmeleontidae</named-content>
              </kwd></kwd-group><mixed-citation publication-type="journal"><person-group><name><surname>Kim</surname><given-names>Jiseung</given-names></name><name><surname>Ahn</surname><given-names>Neung-Ho</given-names></name><name><surname>Kim</surname><given-names>Sora</given-names></name></person-group><article-title>﻿A taxonomic review of the family <tp:taxon-name><tp:taxon-name-part taxon-name-part-type="family">Myrmeleontidae</tp:taxon-name-part></tp:taxon-name> Latreille (<tp:taxon-name><tp:taxon-name-part taxon-name-part-type="order">Neuroptera</tp:taxon-name-part></tp:taxon-name>, <tp:taxon-name><tp:taxon-name-part taxon-name-part-type="suborder">Myrmeleontiformia</tp:taxon-name-part></tp:taxon-name>) from the Korean peninsula, highlighting the conservation value of this family</article-title><source>Zookeys</source><day>04</day><month>12</month><year>2025</year><volume>1262</volume><fpage>97</fpage><lpage>174</lpage><pub-id pub-id-type="doi">10.3897/zookeys.1262.163194</pub-id></mixed-citation></tp:treatment-meta><tp:nomenclature><label>﻿</label><tp:taxon-name><object-id xmlns:xlink="http://www.w3.org/1999/xlink" content-type="arpha" xlink:type="simple">BFA8529C-DE2D-5568-A445-D7DC53645F2E</object-id>
            <tp:taxon-name-part taxon-name-part-type="genus" reg="Baliga">Baliga</tp:taxon-name-part>
            <tp:taxon-name-part taxon-name-part-type="species" reg="micans">micans</tp:taxon-name-part>
          </tp:taxon-name><tp:taxon-authority>(McLachlan, 1875)</tp:taxon-authority><xref ref-type="fig" rid="F5">Figs 5</xref><xref ref-type="fig" rid="F6">, 6</xref><xref ref-type="fig" rid="F35">, 35B</xref><xref ref-type="fig" rid="F36">, 36A</xref><xref ref-type="fig" rid="F37">, 37A</xref><tp:nomenclature-citation-list><tp:nomenclature-citation><tp:taxon-name>
                <tp:taxon-name-part taxon-name-part-type="genus" reg="Myrmeleon">Myrmeleon</tp:taxon-name-part> <tp:taxon-name-part taxon-name-part-type="species" reg="micans">micans</tp:taxon-name-part></tp:taxon-name><comment>McLachlan, 1875: 176. Type locality: Japan: Yokohama.</comment></tp:nomenclature-citation><tp:nomenclature-citation><tp:taxon-name>
                <tp:taxon-name-part taxon-name-part-type="genus" reg="Balaga">Balaga</tp:taxon-name-part> <tp:taxon-name-part taxon-name-part-type="species" reg="micans">micans</tp:taxon-name-part></tp:taxon-name><comment>(McLachlan, 1875): <xref ref-type="bibr" rid="B76">Navás 1912a</xref>: 111.</comment></tp:nomenclature-citation><tp:nomenclature-citation><tp:taxon-name>
                <tp:taxon-name-part taxon-name-part-type="genus" reg="Hagenomyia">Hagenomyia</tp:taxon-name-part> <tp:taxon-name-part taxon-name-part-type="species" reg="micans">micans</tp:taxon-name-part></tp:taxon-name><comment>(McLachlan, 1875): <xref ref-type="bibr" rid="B109">Okamoto 1914</xref>: 250.</comment></tp:nomenclature-citation><tp:nomenclature-citation><tp:taxon-name>
                <tp:taxon-name-part taxon-name-part-type="genus" reg="Baliga">Baliga</tp:taxon-name-part> <tp:taxon-name-part taxon-name-part-type="species" reg="micans">micans</tp:taxon-name-part></tp:taxon-name><comment>(McLachlan, 1875): <xref ref-type="bibr" rid="B120">Stange 2004</xref>: 297.</comment></tp:nomenclature-citation></tp:nomenclature-citation-list></tp:nomenclature><tp:treatment-sec sec-type="material" id="SECID0E6XAE"><title>Specimens examined.</title><p>[<bold><abbrev xmlns:xlink="http://www.w3.org/1999/xlink" content-type="institution" xlink:title="Jeonbuk National University" id="ABBRID0EGYAE" xlink:type="simple">JBNU</abbrev></bold>] • 1♀, Oeseonmi-ri, Onjeong-myeon, Uljin-gun, Gyeongsangbuk-do, Korea, 27.VII.2022, J.S. Kim; • 1♂, Oegok-ri, Toji-myeon, Gurye-gun, Jeollanam-do, Korea, 2.VII.2023, J.S. Kim; • 2♂, Samjung-ri, Macheon-myeon, Hamyang-gun, Gyeongsangnam-do, Korea, 14.VII.2023, H. Han; • 1♀, Gilgok-ri, Maehwa-myeon, Uljin-gun, Gyeongsangbuk-do, Korea, 20.VII.2023, DB Choi; • 1♂, Yulji-ri, Susan-myeon, Jecheon-si, Chungcheongbuk-do, 30.VII.2024, J.S. Kim; • 1♂, Sindu-ri, Wonbuk-myeon, Taean-gun, Chungcheongnam-do, 31.VII.2024, J.S. Kim; • 4♂2♀, Gureom-ri, Deokjeok-myeon, Ongjin-gun, Incheon, Korea, 15.VIII.2024, J.S. Kim; • 1♀, Buchun-ri, Hwagae-myeon, Hadong-gun, Gyeongsangnam-do, Korea, 27.VIII.2024, J.S. Kim; • 1♂1♀, Gilgok-ri, Maehwa-myeon, Uljin-gun, Gyeongsangbuk-do, Korea, 7.IX.2024, J.S. Kim; 1 larva (3<sup>rd</sup> instar), Yongdu-dong, Buk-gu, Gwangju, Korea, 2.VII.2023, J.S. Kim; 1 larva (3<sup>rd</sup> instar), Nogok-ri, Bongsan-myeon, Hapcheon-gun, Gyeongsangnam-do, Korea; 28.VI.2024, J.S. Kim; 1 larva (2<sup>nd</sup> instar), Namseo-ri, Seo-myeon, Ulleung-gun, Gyeongsangbuk-do, Korea, 11.VII.2024, J.S. Kim; • 4 larvae (3<sup>rd</sup> instar), Hakbong-ri, Banpo-myeon, Gongju-si, Chungcheongnam-do, Korea, 1.X.2024, J.S. Kim; • 3 larvae (2<sup>nd</sup> instar), Deokjin-dong, Deokjin-gu, Jeonji-si, Jeonbuk-do, Korea, 4.X.2024, J.S. Kim; • 2 larvae (3<sup>rd</sup> instar), Changwon-ri, Nam-myeon, Yeongwol-gun, Gangwon-do, Korea, 24.V.2025, J.S. Kim.</p></tp:treatment-sec><tp:treatment-sec sec-type="diagnosis" id="SECID0EXYAE"><title>Diagnosis.</title><p><italic><tp:taxon-name><tp:taxon-name-part taxon-name-part-type="genus" reg="Baliga">Baliga</tp:taxon-name-part> <tp:taxon-name-part taxon-name-part-type="species" reg="micans">micans</tp:taxon-name-part></tp:taxon-name></italic> is similar to <italic><tp:taxon-name><tp:taxon-name-part taxon-name-part-type="genus" reg="Baliga">B.</tp:taxon-name-part> <tp:taxon-name-part taxon-name-part-type="species" reg="ryukuensis">ryukuensis</tp:taxon-name-part></tp:taxon-name></italic> Hayashi &amp; Matsumoto, 2020 from southern Japan (Amami Island, Tokunoshima Island, Okinawa Island) in general appearance (<xref ref-type="bibr" rid="B32">Hayashi et al. 2020</xref>). Compared to <italic><tp:taxon-name><tp:taxon-name-part taxon-name-part-type="genus" reg="Baliga">B.</tp:taxon-name-part> <tp:taxon-name-part taxon-name-part-type="species" reg="micans">micans</tp:taxon-name-part></tp:taxon-name></italic>, the male of <italic><tp:taxon-name><tp:taxon-name-part taxon-name-part-type="genus" reg="Baliga">B.</tp:taxon-name-part> <tp:taxon-name-part taxon-name-part-type="species" reg="ryukyuensis">ryukyuensis</tp:taxon-name-part></tp:taxon-name></italic> has a larger sternite IX, an un-sclerotized dorsolateral edge, and more separated and sclerotized parameres. In females, <italic><tp:taxon-name><tp:taxon-name-part taxon-name-part-type="genus" reg="Baliga">B.</tp:taxon-name-part> <tp:taxon-name-part taxon-name-part-type="species" reg="ryukyuensis">ryukyuensis</tp:taxon-name-part></tp:taxon-name></italic> differs by having slightly shorter lateral gonapophyses (<xref ref-type="bibr" rid="B32">Hayashi et al. 2020</xref>). It is easily distinguished from <italic><tp:taxon-name><tp:taxon-name-part taxon-name-part-type="genus" reg="Baliga">B.</tp:taxon-name-part> <tp:taxon-name-part taxon-name-part-type="species" reg="asakurae">asakurae</tp:taxon-name-part></tp:taxon-name></italic> (Okamoto, 1910) and <italic><tp:taxon-name><tp:taxon-name-part taxon-name-part-type="genus" reg="Baliga">B.</tp:taxon-name-part> <tp:taxon-name-part taxon-name-part-type="species" reg="kimurai">kimurai</tp:taxon-name-part></tp:taxon-name></italic> Hayashi, 2020 by the size of the pterostigma and the color pattern on the pronotum (<xref ref-type="bibr" rid="B32">Hayashi et al. 2020</xref>). In larvae, mandibles have three equidistant teeth with the apical tooth slightly stronger. Abdominal sternite IX is elongated and has 0–2 short digging setae in front of rastra.</p></tp:treatment-sec><tp:treatment-sec sec-type="description" id="SECID0EW2AE"><title>Description.</title><p><bold>Male, adult. <italic>Head</italic></bold> (Fig. <xref ref-type="fig" rid="F5">5B, C</xref>). Vertex wide, strongly raised, black, with short black hairs. Frons black; clypeus yellow. Antenna black, slightly long, with slightly defined club, densely covered with short black hairs; flagellum comprising ~38 flagellomeres. Mouthparts yellowish brown; labrum yellowish brown, with hyaline brown hairs; maxillary palpus yellowish brown, 5<sup>th</sup> maxillary palpomere dark brown; labial palpus yellowish brown, 3<sup>rd</sup> labial palpomere tapering to acute apex.</p><fig id="F5" position="float" orientation="portrait"><object-id xmlns:xlink="http://www.w3.org/1999/xlink" content-type="doi" xlink:type="simple">10.3897/zookeys.1262.163194.figure5</object-id><object-id xmlns:xlink="http://www.w3.org/1999/xlink" content-type="arpha" xlink:type="simple">B86D84AB-7368-5B53-8275-0C0AE8F3FF64</object-id><label>Figure 5.</label><caption><p><italic><tp:taxon-name><tp:taxon-name-part taxon-name-part-type="genus" reg="Baliga">Baliga</tp:taxon-name-part> <tp:taxon-name-part taxon-name-part-type="species" reg="micans">micans</tp:taxon-name-part></tp:taxon-name></italic> (McLachlan, 1875), adult. A. Dorsal habitus, male; B. Head, frontal view; C. Head and thorax, dorsal view; D, E. Male terminalia: D. Lateral view; E. Ventral view; F, G. Female terminalia: F. Lateral view; G. Ventral view; H–K. Male genitalia: H. Dorsal view; I. Ventral view; J. Lateral view; K. Caudal view.</p></caption><graphic xmlns:xlink="http://www.w3.org/1999/xlink" xlink:href="zookeys-1262-097_article-163194__-g005.jpg" position="float" orientation="portrait" xlink:type="simple" id="oo_1484310.jpg"><uri content-type="original_file" xlink:type="simple">https://binary.pensoft.net/fig/1484310</uri></graphic></fig><p><bold><italic>Thorax</italic></bold> (Fig. <xref ref-type="fig" rid="F5">5C</xref>). Pronotum broad, approximately as long as broad, dark brown, anterior margin yellow, with yellow longitudinal midline, moderately covered with black hairs. Mesonotum dark brown, with sparse yellow and black hairs. Metanotum dark brown, with pair of yellow spots at the middle, with sparse yellow hairs.</p><p><bold><italic>Legs</italic>.</bold> Yellow, short. Coxae yellow, moderately covered with long brown hairs. Femora yellowish brown, moderately covered with black setae. Tibiae yellowish brown, moderately covered with black setae. Tibial spurs reddish brown, short, almost straight, approximately as long as combined lengths of tarsomeres 1–3. Tarsi dark brown, tarsomere 5 approximately as long as combined lengths of tarsomeres 1–4; claws reddish brown.</p><p><bold><italic>Wings</italic></bold> (Fig. <xref ref-type="fig" rid="F5">5A</xref>). Without markings. Forewings veins and crossveins mostly brown; presectoral area with 6–8 crossveins; <abbrev xmlns:xlink="http://www.w3.org/1999/xlink" xlink:title="radius posterior" id="ABBRID0E44AE" xlink:type="simple">RP</abbrev> arising opposite or slightly beyond <abbrev xmlns:xlink="http://www.w3.org/1999/xlink" xlink:title="cubitus anterior" id="ABBRID0EB5AE" xlink:type="simple">CuA</abbrev> fork; <abbrev xmlns:xlink="http://www.w3.org/1999/xlink" xlink:title="cubitus posteroir" id="ABBRID0EF5AE" xlink:type="simple">CuP</abbrev> supporting one or two cells before fusing with <abbrev xmlns:xlink="http://www.w3.org/1999/xlink" xlink:title="anal veins" id="ABBRID0EJ5AE" xlink:type="simple">1A</abbrev>; <abbrev xmlns:xlink="http://www.w3.org/1999/xlink" xlink:title="anal veins" id="ABBRID0EN5AE" xlink:type="simple">3A</abbrev> fused with <abbrev xmlns:xlink="http://www.w3.org/1999/xlink" xlink:title="anal veins" id="ABBRID0ER5AE" xlink:type="simple">2A</abbrev>; pterostigma yellowish white; anterior Banksian line absent, posterior Banksian line distinct. Hindwings approximately as long as forewings, narrower than forewings; presectoral area with 4–6 crossveins; <abbrev xmlns:xlink="http://www.w3.org/1999/xlink" xlink:title="radius posterior" id="ABBRID0EV5AE" xlink:type="simple">RP</abbrev> arising opposite or slightly beyond <abbrev xmlns:xlink="http://www.w3.org/1999/xlink" xlink:title="media posterior" id="ABBRID0EZ5AE" xlink:type="simple">MP</abbrev> fork; pterostigma yellowish white; anterior Banksian line absent, posterior Banksian line distinct; male with pilula axillaris.</p><p><bold><italic>Abdomen</italic></bold> (Fig. <xref ref-type="fig" rid="F5">5A</xref>). Shorter than hindwing, dark brown, densely covered with brown hairs.</p><p><bold><italic>Genitalia</italic></bold> (Fig. <xref ref-type="fig" rid="F5">5D, E, H–K</xref>). Ectoproct rectangular covered with long black setae. Sternite IX narrow, covered with long black setae. Gonarcus yellowish white, arched, with long lateral arms. Mediuncus well sclerotized, dark brown, moderately hooked in lateral view. Parameres well sclerotized, dark brown, triangular in ventral view.</p><p>Size. <abbrev xmlns:xlink="http://www.w3.org/1999/xlink" xlink:title="body length from the front of the head to the tip of the abdomen" id="ABBRID0EV6AE" xlink:type="simple">BL</abbrev>: 34.5–36.5 mm; <abbrev xmlns:xlink="http://www.w3.org/1999/xlink" xlink:title="forewing length from its base to apex" id="ABBRID0EZ6AE" xlink:type="simple">FWL</abbrev>: 39.9–44.4 mm; <abbrev xmlns:xlink="http://www.w3.org/1999/xlink" xlink:title="hindwing length from its base to apex" id="ABBRID0E46AE" xlink:type="simple">HWL</abbrev>: 40.3–44.9 mm.</p><p><bold>Female, adult.</bold> Except terminalia, generally similar to male. Pilula axillaris absent. Terminalia (Fig. <xref ref-type="fig" rid="F5">5F, G</xref>): tergite VIII wider than tergite IX; tergite IX narrow, oval in lateral view; ectoproct semicircular in lateral view; lateral gonapophyses rectangular in lateral view, slightly bigger than ectoproct, with long black setae; posterior gonapophyses long, slender, with long black setae; anterior gonapophyses long, with long black setae; pregenital plate distinct, semicircular, presented on posterior margin of sternite VII.</p><p>Size. <abbrev xmlns:xlink="http://www.w3.org/1999/xlink" xlink:title="body length from the front of the head to the tip of the abdomen" id="ABBRID0EMAAG" xlink:type="simple">BL</abbrev>: 34.5–36.5 mm; <abbrev xmlns:xlink="http://www.w3.org/1999/xlink" xlink:title="forewing length from its base to apex" id="ABBRID0EQAAG" xlink:type="simple">FWL</abbrev>: 39.9–44.4 mm; <abbrev xmlns:xlink="http://www.w3.org/1999/xlink" xlink:title="hindwing length from its base to apex" id="ABBRID0EUAAG" xlink:type="simple">HWL</abbrev>: 40.3–44.9 mm.</p><p><bold>Larva, 3<sup>rd</sup> instar.</bold> General color yellowish brown, with dark brown markings (Fig. <xref ref-type="fig" rid="F6">6A–C</xref>) . Head longer than wide, with an anterior pair of spots and a V-shaped dark brown marking on dorsal side, with two pairs of dark brown spots on ventral side, with three dark brown spots in lateral side; mandibles yellowish brown; interdental mandibular setae (6–10) (2–3) (2–3) (1); external setae long. Abdominal sternite VIII with sparse black setae (Fig. <xref ref-type="fig" rid="F6">6D, E</xref>). Abdominal sternite IX with 0–2 short digging setae in front of rastra; a paired rastra each with three or four digging setae (Fig. <xref ref-type="fig" rid="F6">6F</xref>).</p><fig id="F6" position="float" orientation="portrait"><object-id xmlns:xlink="http://www.w3.org/1999/xlink" content-type="doi" xlink:type="simple">10.3897/zookeys.1262.163194.figure6</object-id><object-id xmlns:xlink="http://www.w3.org/1999/xlink" content-type="arpha" xlink:type="simple">72F6BA0A-2D8D-5F14-B307-E1AB595D4288</object-id><label>Figure 6.</label><caption><p><italic><tp:taxon-name><tp:taxon-name-part taxon-name-part-type="genus" reg="Baliga">Baliga</tp:taxon-name-part> <tp:taxon-name-part taxon-name-part-type="species" reg="micans">micans</tp:taxon-name-part></tp:taxon-name></italic> (McLachlan, 1875), third instar larva. A–C. Habitus: A. Dorsal view; B. Ventral view; C. Lateral view; D, E. Head: D. Dorsal view; E. Ventral view; F. Abdominal sternite IX.</p></caption><graphic xmlns:xlink="http://www.w3.org/1999/xlink" xlink:href="zookeys-1262-097_article-163194__-g006.jpg" position="float" orientation="portrait" xlink:type="simple" id="oo_1484311.jpg"><uri content-type="original_file" xlink:type="simple">https://binary.pensoft.net/fig/1484311</uri></graphic></fig><p>Size. <abbrev xmlns:xlink="http://www.w3.org/1999/xlink" xlink:title="body length from the front of the head to the tip of the abdomen" id="ABBRID0EFCAG" xlink:type="simple">BL</abbrev>: 11.8 mm; <abbrev xmlns:xlink="http://www.w3.org/1999/xlink" xlink:title="head length measured ventrally from the clypeo-labrum to the head insertion with the thorax" id="ABBRID0EJCAG" xlink:type="simple">HL</abbrev>: 2.6 mm; <abbrev xmlns:xlink="http://www.w3.org/1999/xlink" xlink:title="head width taken at the point of maximum width" id="ABBRID0ENCAG" xlink:type="simple">HW</abbrev>: 2.1 mm; <abbrev xmlns:xlink="http://www.w3.org/1999/xlink" xlink:title="mandible length from its apex to base. Larval size measurements were taken from the largest individual" id="ABBRID0ERCAG" xlink:type="simple">ML</abbrev>: 3.4 mm.</p></tp:treatment-sec><tp:treatment-sec sec-type="notes" id="SECID0EVCAG"><title>Biological notes.</title><p><italic><tp:taxon-name><tp:taxon-name-part taxon-name-part-type="genus" reg="Baliga">Baliga</tp:taxon-name-part> <tp:taxon-name-part taxon-name-part-type="species" reg="micans">micans</tp:taxon-name-part></tp:taxon-name></italic> is a species that is commonly observed and is distributed throughout South Korea, including Ulleungdo Island (Fig. <xref ref-type="fig" rid="F37">37A</xref>). This species is primarily observed in areas characterized by mountainous topography but also collected in urban forests and in the vicinity of residential areas. Adults emerge from July to September in South Korea. Larvae are pit builders. They were collected in fine soil under tree bases, rocks, and artificial structures that are protected from rainfall (Fig. <xref ref-type="fig" rid="F36">36A</xref>).</p></tp:treatment-sec><tp:treatment-sec sec-type="distribution" id="SECID0EODAG"><title>Distribution.</title><p>Korea, Japan, China, Vietnam, India, Indonesia, Malaysia, Papua New Guinea, the Philippines (<xref ref-type="bibr" rid="B120">Stange 2004</xref>; <xref ref-type="bibr" rid="B119">Sekimoto 2014</xref>; <xref ref-type="bibr" rid="B32">Hayashi et al. 2020</xref>).</p></tp:treatment-sec><tp:treatment-sec sec-type="remarks" id="SECID0EAEAG"><title>Remarks.</title><p>There are two views between the genera <italic><tp:taxon-name><tp:taxon-name-part taxon-name-part-type="genus" reg="Baliga">Baliga</tp:taxon-name-part></tp:taxon-name></italic> Navás and <italic><tp:taxon-name><tp:taxon-name-part taxon-name-part-type="genus" reg="Hagenomyia">Hagenomyia</tp:taxon-name-part></tp:taxon-name></italic> Banks. According to the first opinion, <italic><tp:taxon-name><tp:taxon-name-part taxon-name-part-type="genus" reg="Baliga">Baliga</tp:taxon-name-part></tp:taxon-name></italic> is treated as the synonym of <italic><tp:taxon-name><tp:taxon-name-part taxon-name-part-type="genus" reg="Hagenomiya">Hagenomiya</tp:taxon-name-part></tp:taxon-name></italic> (<xref ref-type="bibr" rid="B16">Esben-Petersen 1913</xref>; <xref ref-type="bibr" rid="B61">Markl 1954</xref>; <xref ref-type="bibr" rid="B137">Wang et al. 2018</xref>). Conversely, the opposing view treats both <italic><tp:taxon-name><tp:taxon-name-part taxon-name-part-type="genus" reg="Baliga">Baliga</tp:taxon-name-part></tp:taxon-name></italic> and <italic><tp:taxon-name><tp:taxon-name-part taxon-name-part-type="genus" reg="Hagenomyia">Hagenomyia</tp:taxon-name-part></tp:taxon-name></italic> as valid genera (<xref ref-type="bibr" rid="B120">Stange 2004</xref>; <xref ref-type="bibr" rid="B32">Hayashi et al. 2020</xref>). In this study, we concur with the latter perspective but the relationship between the genera <italic><tp:taxon-name><tp:taxon-name-part taxon-name-part-type="genus" reg="Baliga">Baliga</tp:taxon-name-part></tp:taxon-name></italic> and <italic><tp:taxon-name><tp:taxon-name-part taxon-name-part-type="genus" reg="Hagenomyia">Hagenomyia</tp:taxon-name-part></tp:taxon-name></italic> requires further study (<xref ref-type="bibr" rid="B137">Wang et al. 2018</xref>; <xref ref-type="bibr" rid="B52">Lin et al. 2024</xref>).</p></tp:treatment-sec><tp:treatment-sec><!--Section generated to contain objects referenced in tp:taxon-treatment.--><fig id="F35" position="float" orientation="portrait"><object-id xmlns:xlink="http://www.w3.org/1999/xlink" content-type="doi" xlink:type="simple">10.3897/zookeys.1262.163194.figure35</object-id><object-id xmlns:xlink="http://www.w3.org/1999/xlink" content-type="arpha" xlink:type="simple">9AA523D9-EBA8-518E-9D6B-41908EAED8BD</object-id><label>Figure 35.</label><caption><p>Living third instar larvae. A. <italic><tp:taxon-name><tp:taxon-name-part taxon-name-part-type="genus" reg="Synclisis">Synclisis</tp:taxon-name-part> <tp:taxon-name-part taxon-name-part-type="species" reg="japonica">japonica</tp:taxon-name-part></tp:taxon-name></italic>; B. <italic><tp:taxon-name><tp:taxon-name-part taxon-name-part-type="genus" reg="Baliga">Baliga</tp:taxon-name-part> <tp:taxon-name-part taxon-name-part-type="species" reg="micans">micans</tp:taxon-name-part></tp:taxon-name></italic>; C. <italic><tp:taxon-name><tp:taxon-name-part taxon-name-part-type="genus" reg="Euroleon">Euroleon</tp:taxon-name-part> <tp:taxon-name-part taxon-name-part-type="species" reg="coreanus">coreanus</tp:taxon-name-part></tp:taxon-name></italic>; D. <italic><tp:taxon-name><tp:taxon-name-part taxon-name-part-type="genus" reg="Myrmeleon">Myrmeleon</tp:taxon-name-part> <tp:taxon-name-part taxon-name-part-type="species" reg="bore">bore</tp:taxon-name-part></tp:taxon-name></italic>; E. <italic><tp:taxon-name><tp:taxon-name-part taxon-name-part-type="genus" reg="Myrmeleon">Myrmeleon</tp:taxon-name-part> <tp:taxon-name-part taxon-name-part-type="species" reg="formicarius">formicarius</tp:taxon-name-part></tp:taxon-name></italic>; F. <italic><tp:taxon-name><tp:taxon-name-part taxon-name-part-type="genus" reg="Myrmeleon">Myrmeleon</tp:taxon-name-part> <tp:taxon-name-part taxon-name-part-type="species" reg="immanis">immanis</tp:taxon-name-part></tp:taxon-name></italic>; G. <italic><tp:taxon-name><tp:taxon-name-part taxon-name-part-type="genus" reg="Nepsalus">Nepsalus</tp:taxon-name-part> <tp:taxon-name-part taxon-name-part-type="species" reg="jezoensis">jezoensis</tp:taxon-name-part></tp:taxon-name></italic>; H. <italic><tp:taxon-name><tp:taxon-name-part taxon-name-part-type="genus" reg="Distoleon">Distoleon</tp:taxon-name-part> <tp:taxon-name-part taxon-name-part-type="species" reg="littoralis">littoralis</tp:taxon-name-part></tp:taxon-name></italic>; I. <italic><tp:taxon-name><tp:taxon-name-part taxon-name-part-type="genus" reg="Ascalohybris">Ascalohybris</tp:taxon-name-part> <tp:taxon-name-part taxon-name-part-type="species" reg="subjacens">subjacens</tp:taxon-name-part></tp:taxon-name></italic>; J. <italic><tp:taxon-name><tp:taxon-name-part taxon-name-part-type="genus" reg="Libelloides">Libelloides</tp:taxon-name-part> <tp:taxon-name-part taxon-name-part-type="species" reg="sibiricus">sibiricus</tp:taxon-name-part></tp:taxon-name></italic>.</p></caption><graphic xmlns:xlink="http://www.w3.org/1999/xlink" xlink:href="zookeys-1262-097_article-163194__-g035.jpg" position="float" orientation="portrait" xlink:type="simple" id="oo_1484341.jpg"><uri content-type="original_file" xlink:type="simple">https://binary.pensoft.net/fig/1484341</uri></graphic></fig><fig id="F36" position="float" orientation="portrait"><object-id xmlns:xlink="http://www.w3.org/1999/xlink" content-type="doi" xlink:type="simple">10.3897/zookeys.1262.163194.figure36</object-id><object-id xmlns:xlink="http://www.w3.org/1999/xlink" content-type="arpha" xlink:type="simple">0AF47385-C39F-5B37-AC8F-81262162195A</object-id><label>Figure 36.</label><caption><p>Habitats of the <tp:taxon-name><tp:taxon-name-part taxon-name-part-type="family">Myrmeleontidae</tp:taxon-name-part></tp:taxon-name> larvae, with arrows indicating the positions where the larvae were collected. A. Under a dead tree trunk (<italic><tp:taxon-name><tp:taxon-name-part taxon-name-part-type="genus" reg="Baliga">Baliga</tp:taxon-name-part> <tp:taxon-name-part taxon-name-part-type="species" reg="micans">micans</tp:taxon-name-part></tp:taxon-name></italic>); B. Calcareous grassland in limestone area (<italic><tp:taxon-name><tp:taxon-name-part taxon-name-part-type="genus" reg="Euroleon">Euroleon</tp:taxon-name-part> <tp:taxon-name-part taxon-name-part-type="species" reg="coreanus">coreanus</tp:taxon-name-part></tp:taxon-name></italic>); C. Sandy riverbank (<italic><tp:taxon-name><tp:taxon-name-part taxon-name-part-type="genus" reg="Myrmeleon">Myrmeleon</tp:taxon-name-part> <tp:taxon-name-part taxon-name-part-type="species" reg="bore">bore</tp:taxon-name-part></tp:taxon-name></italic>); D. Cut slope beside trail (<italic><tp:taxon-name><tp:taxon-name-part taxon-name-part-type="genus" reg="Myrmeleon">Myrmeleon</tp:taxon-name-part> <tp:taxon-name-part taxon-name-part-type="species" reg="formicarius">formicarius</tp:taxon-name-part></tp:taxon-name></italic>); E. Foredune (<italic><tp:taxon-name><tp:taxon-name-part taxon-name-part-type="genus" reg="Myrmeleon">Myrmeleon</tp:taxon-name-part> <tp:taxon-name-part taxon-name-part-type="species" reg="immanis">immanis</tp:taxon-name-part></tp:taxon-name></italic>); F. Rock wall covered with lichen (<italic><tp:taxon-name><tp:taxon-name-part taxon-name-part-type="genus" reg="Nepsalus">Nepsalus</tp:taxon-name-part> <tp:taxon-name-part taxon-name-part-type="species" reg="jezoensis">jezoensis</tp:taxon-name-part></tp:taxon-name></italic>); G. Natural coastal dune (<italic><tp:taxon-name><tp:taxon-name-part taxon-name-part-type="genus" reg="Synclisis">Synclisis</tp:taxon-name-part> <tp:taxon-name-part taxon-name-part-type="species" reg="japonica">japonica</tp:taxon-name-part></tp:taxon-name></italic> and <italic><tp:taxon-name><tp:taxon-name-part taxon-name-part-type="genus" reg="Distoleon">Distoleon</tp:taxon-name-part> <tp:taxon-name-part taxon-name-part-type="species" reg="littoralis">littoralis</tp:taxon-name-part></tp:taxon-name></italic>); H. Rocky hill (<italic><tp:taxon-name><tp:taxon-name-part taxon-name-part-type="genus" reg="Ascalohybris">Ascalohybris</tp:taxon-name-part> <tp:taxon-name-part taxon-name-part-type="species" reg="subjacens">subjacens</tp:taxon-name-part></tp:taxon-name></italic> and <italic><tp:taxon-name><tp:taxon-name-part taxon-name-part-type="genus" reg="Libelloides">Libelloides</tp:taxon-name-part> <tp:taxon-name-part taxon-name-part-type="species" reg="sibiricus">sibiricus</tp:taxon-name-part></tp:taxon-name></italic>).</p></caption><graphic xmlns:xlink="http://www.w3.org/1999/xlink" xlink:href="zookeys-1262-097_article-163194__-g036.jpg" position="float" orientation="portrait" xlink:type="simple" id="oo_1484342.jpg"><uri content-type="original_file" xlink:type="simple">https://binary.pensoft.net/fig/1484342</uri></graphic></fig><fig id="F37" position="float" orientation="portrait"><object-id xmlns:xlink="http://www.w3.org/1999/xlink" content-type="doi" xlink:type="simple">10.3897/zookeys.1262.163194.figure37</object-id><object-id xmlns:xlink="http://www.w3.org/1999/xlink" content-type="arpha" xlink:type="simple">E2CD6C06-3C42-5EC7-9D28-8E2850267F96</object-id><label>Figure 37.</label><caption><p>Distribution maps. A. <italic><tp:taxon-name><tp:taxon-name-part taxon-name-part-type="genus" reg="Synclisis">Synclisis</tp:taxon-name-part> <tp:taxon-name-part taxon-name-part-type="species" reg="japonica">japonica</tp:taxon-name-part></tp:taxon-name></italic> and <italic><tp:taxon-name><tp:taxon-name-part taxon-name-part-type="genus" reg="Baliga">Baliga</tp:taxon-name-part> <tp:taxon-name-part taxon-name-part-type="species" reg="micans">micans</tp:taxon-name-part></tp:taxon-name></italic>; B. Genus <italic><tp:taxon-name><tp:taxon-name-part taxon-name-part-type="genus" reg="Myrmeleon">Myrmeleon</tp:taxon-name-part></tp:taxon-name></italic> (<italic><tp:taxon-name><tp:taxon-name-part taxon-name-part-type="genus" reg="Myrmeleon">Myrmeleon</tp:taxon-name-part> <tp:taxon-name-part taxon-name-part-type="species" reg="bore">bore</tp:taxon-name-part></tp:taxon-name></italic>, <italic><tp:taxon-name><tp:taxon-name-part taxon-name-part-type="genus" reg="Myrmeleon">Myrmeleon</tp:taxon-name-part> <tp:taxon-name-part taxon-name-part-type="species" reg="fomicarius">fomicarius</tp:taxon-name-part></tp:taxon-name></italic>, and <italic><tp:taxon-name><tp:taxon-name-part taxon-name-part-type="genus" reg="Myrmeleon">Myrmeleon</tp:taxon-name-part> <tp:taxon-name-part taxon-name-part-type="species" reg="immanis">immanis</tp:taxon-name-part></tp:taxon-name></italic>); C. <italic><tp:taxon-name><tp:taxon-name-part taxon-name-part-type="genus" reg="Dendroleon">Dendroleon</tp:taxon-name-part> <tp:taxon-name-part taxon-name-part-type="species" reg="pupillaris">pupillaris</tp:taxon-name-part></tp:taxon-name></italic> and <italic><tp:taxon-name><tp:taxon-name-part taxon-name-part-type="genus" reg="Nepsalus">Nepsalus</tp:taxon-name-part> <tp:taxon-name-part taxon-name-part-type="species" reg="jezoensis">jezoensis</tp:taxon-name-part></tp:taxon-name></italic>; D. <italic>Genus <tp:taxon-name><tp:taxon-name-part taxon-name-part-type="genus" reg="Distoleon">Distoleon</tp:taxon-name-part></tp:taxon-name></italic> (<italic><tp:taxon-name><tp:taxon-name-part taxon-name-part-type="genus" reg="Distoleon">Distoleon</tp:taxon-name-part> <tp:taxon-name-part taxon-name-part-type="species" reg="littoralis">littoralis</tp:taxon-name-part></tp:taxon-name></italic> and <italic><tp:taxon-name><tp:taxon-name-part taxon-name-part-type="genus" reg="Distoleon">Distoleon</tp:taxon-name-part> <tp:taxon-name-part taxon-name-part-type="species" reg="nigricans">nigricans</tp:taxon-name-part></tp:taxon-name></italic>); E. Genus <italic><tp:taxon-name><tp:taxon-name-part taxon-name-part-type="genus" reg="Paraglenurus">Paraglenurus</tp:taxon-name-part></tp:taxon-name></italic> (<italic><tp:taxon-name><tp:taxon-name-part taxon-name-part-type="genus" reg="Paraglenurus">Paraglenurus</tp:taxon-name-part> <tp:taxon-name-part taxon-name-part-type="species" reg="albiventris">albiventris</tp:taxon-name-part></tp:taxon-name></italic>, <italic><tp:taxon-name><tp:taxon-name-part taxon-name-part-type="genus" reg="Paraglenurus">Paraglenurus</tp:taxon-name-part> <tp:taxon-name-part taxon-name-part-type="species" reg="japonicus">japonicus</tp:taxon-name-part></tp:taxon-name></italic>, and <italic><tp:taxon-name><tp:taxon-name-part taxon-name-part-type="genus" reg="Paraglenurus">Paraglenurus</tp:taxon-name-part> <tp:taxon-name-part taxon-name-part-type="species" reg="melanostictus">melanostictus</tp:taxon-name-part></tp:taxon-name></italic>); F. <italic><tp:taxon-name><tp:taxon-name-part taxon-name-part-type="genus" reg="Euroleon">Euroleon</tp:taxon-name-part> <tp:taxon-name-part taxon-name-part-type="species" reg="coreanus">coreanus</tp:taxon-name-part></tp:taxon-name></italic> and <italic><tp:taxon-name><tp:taxon-name-part taxon-name-part-type="genus" reg="Deutoleon">Deutoleon</tp:taxon-name-part> <tp:taxon-name-part taxon-name-part-type="species" reg="lineatus">lineatus</tp:taxon-name-part> <tp:taxon-name-part taxon-name-part-type="subspecies" reg="lineatus">lineatus</tp:taxon-name-part></tp:taxon-name></italic>; H. <italic><tp:taxon-name><tp:taxon-name-part taxon-name-part-type="genus" reg="Ascalohybris">Ascalohybris</tp:taxon-name-part> <tp:taxon-name-part taxon-name-part-type="species" reg="subjacens">subjacens</tp:taxon-name-part></tp:taxon-name></italic> and <italic><tp:taxon-name><tp:taxon-name-part taxon-name-part-type="genus" reg="Libelloides">Libelloides</tp:taxon-name-part> <tp:taxon-name-part taxon-name-part-type="species" reg="sibiricus">sibiricus</tp:taxon-name-part></tp:taxon-name></italic>.</p></caption><graphic xmlns:xlink="http://www.w3.org/1999/xlink" xlink:href="zookeys-1262-097_article-163194__-g037.jpg" position="float" orientation="portrait" xlink:type="simple" id="oo_1484343.jpg"><uri content-type="original_file" xlink:type="simple">https://binary.pensoft.net/fig/1484343</uri></graphic></fig></tp:treatment-sec><ref-list><ref id="B76"><mixed-citation xmlns:xlink="http://www.w3.org/1999/xlink" xlink:type="simple"><person-group><name name-style="western"><surname>Navás</surname><given-names>L</given-names></name></person-group> (<year>1912a</year>) <article-title>Myrmeléonides nouveaux de l’extrème Orient (<tp:taxon-name><tp:taxon-name-part taxon-name-part-type="order">Neuroptera</tp:taxon-name-part></tp:taxon-name>).</article-title><source>Russkoe Entomologicheskoe Obozrenie</source><volume>12</volume>: <fpage>110</fpage>–<lpage>114</lpage>.</mixed-citation></ref><ref id="B109"><mixed-citation xmlns:xlink="http://www.w3.org/1999/xlink" xlink:type="simple"><person-group><name name-style="western"><surname>Okamoto</surname><given-names>H</given-names></name></person-group> (<year>1914</year>) <article-title>Verzeichnis Der Japanischen Myrmeleoniden.</article-title><source>Zoological Magazine</source><volume>26</volume>: <fpage>249</fpage>–<lpage>250</lpage>.</mixed-citation></ref><ref id="B120"><mixed-citation xmlns:xlink="http://www.w3.org/1999/xlink" xlink:type="simple"><person-group><name name-style="western"><surname>Stange</surname><given-names>LA</given-names></name></person-group> (<year>2004</year>) <article-title>A systematic catalog, bibliography and classification of the world antlions (<tp:taxon-name><tp:taxon-name-part taxon-name-part-type="class">Insecta</tp:taxon-name-part></tp:taxon-name>: <tp:taxon-name><tp:taxon-name-part taxon-name-part-type="order">Neuroptera</tp:taxon-name-part></tp:taxon-name>: <tp:taxon-name><tp:taxon-name-part taxon-name-part-type="family">Myrmeleontidae</tp:taxon-name-part></tp:taxon-name>).</article-title><source>Memoirs of the American Entomological Institute</source><volume>74</volume>: <fpage>1</fpage>–<lpage>565</lpage>.</mixed-citation></ref><ref id="B32"><mixed-citation xmlns:xlink="http://www.w3.org/1999/xlink" xlink:type="simple"><person-group><name name-style="western"><surname>Hayashi</surname><given-names>F</given-names></name><name name-style="western"><surname>Matsumoto</surname><given-names>R</given-names></name><name name-style="western"><surname>Sugawara</surname><given-names>H</given-names></name><name name-style="western"><surname>Liu</surname><given-names>XY</given-names></name></person-group> (<year>2020</year>) <article-title>Two new species of <italic><tp:taxon-name><tp:taxon-name-part taxon-name-part-type="genus">Baliga</tp:taxon-name-part></tp:taxon-name></italic> (<tp:taxon-name><tp:taxon-name-part taxon-name-part-type="order">Neuroptera</tp:taxon-name-part></tp:taxon-name>: <tp:taxon-name><tp:taxon-name-part taxon-name-part-type="family">Myrmeleontidae</tp:taxon-name-part></tp:taxon-name>: <tp:taxon-name><tp:taxon-name-part taxon-name-part-type="subfamily">Myrmeleontinae</tp:taxon-name-part></tp:taxon-name>) with the molecular phylogeny of the tribe <tp:taxon-name><tp:taxon-name-part taxon-name-part-type="tribe">Myrmeleontini</tp:taxon-name-part></tp:taxon-name> in Japan.</article-title><source>Japanese Journal of Systematic Entomology</source><volume>26</volume>(<issue>2</issue>): <fpage>235</fpage>–<lpage>251</lpage>. <ext-link xlink:href="10.5852/ejt.2024.969.2743" ext-link-type="doi" xlink:type="simple">https://doi.org/10.5852/ejt.2024.969.2743</ext-link></mixed-citation></ref><ref id="B119"><mixed-citation xmlns:xlink="http://www.w3.org/1999/xlink" xlink:type="simple"><person-group><name name-style="western"><surname>Sekimoto</surname><given-names>S</given-names></name></person-group> (<year>2014</year>) <article-title>Review of Japanese <tp:taxon-name><tp:taxon-name-part taxon-name-part-type="family">Myrmeleontidae</tp:taxon-name-part></tp:taxon-name> (<tp:taxon-name><tp:taxon-name-part taxon-name-part-type="order">Neuroptera</tp:taxon-name-part></tp:taxon-name>).</article-title><source><tp:taxon-name><tp:taxon-name-part taxon-name-part-type="class">Insecta</tp:taxon-name-part></tp:taxon-name> Matsumurana</source><volume>70</volume>: <fpage>1</fpage>–<lpage>87</lpage>.</mixed-citation></ref><ref id="B16"><mixed-citation xmlns:xlink="http://www.w3.org/1999/xlink" xlink:type="simple"><person-group><name name-style="western"><surname>Esben-Petersen</surname><given-names>P</given-names></name></person-group> (<year>1913</year>) H Sauter’s Formosa-Ausbeute. <tp:taxon-name><tp:taxon-name-part taxon-name-part-type="order">Planipennia</tp:taxon-name-part></tp:taxon-name> II, <tp:taxon-name><tp:taxon-name-part taxon-name-part-type="order">Megaloptera</tp:taxon-name-part></tp:taxon-name> and <tp:taxon-name><tp:taxon-name-part taxon-name-part-type="order">Mecoptera</tp:taxon-name-part></tp:taxon-name>. Entomologische Mitteilungen 2: 222–228, 257–265.</mixed-citation></ref><ref id="B61"><mixed-citation xmlns:xlink="http://www.w3.org/1999/xlink" xlink:type="simple"><person-group><name name-style="western"><surname>Markl</surname><given-names>W</given-names></name></person-group> (<year>1954</year>) <article-title>Vergleichend-morphologische Studien zur Systematik und Klassifikation der Myrmeleoniden (<tp:taxon-name><tp:taxon-name-part taxon-name-part-type="class">Insecta</tp:taxon-name-part></tp:taxon-name>, <tp:taxon-name><tp:taxon-name-part taxon-name-part-type="order">Neuroptera</tp:taxon-name-part></tp:taxon-name>).</article-title><source>Verhandlungen der naturforschenden Gesellschaft in Basel</source><volume>65</volume>: <fpage>178</fpage>–<lpage>263</lpage>.</mixed-citation></ref><ref id="B137"><mixed-citation xmlns:xlink="http://www.w3.org/1999/xlink" xlink:type="simple"><person-group><name name-style="western"><surname>Wang</surname><given-names>XL</given-names></name><name name-style="western"><surname>Zhan</surname><given-names>QB</given-names></name><name name-style="western"><surname>Wang</surname><given-names>AQ</given-names></name></person-group> (<year>2018</year>) <source>Fauna Sinica <tp:taxon-name><tp:taxon-name-part taxon-name-part-type="class">Insecta</tp:taxon-name-part></tp:taxon-name>, Vol. 68. <tp:taxon-name><tp:taxon-name-part taxon-name-part-type="order">Neuroptera</tp:taxon-name-part></tp:taxon-name><tp:taxon-name><tp:taxon-name-part taxon-name-part-type="superfamily">Myrmeleontoidea</tp:taxon-name-part></tp:taxon-name>.</source><publisher-name>Science Press</publisher-name>, <publisher-loc>Beijing</publisher-loc>, <size units="page">323 pp</size>.</mixed-citation></ref><ref id="B52"><mixed-citation xmlns:xlink="http://www.w3.org/1999/xlink" xlink:type="simple"><person-group><name name-style="western"><surname>Lin</surname><given-names>YH</given-names></name><name name-style="western"><surname>Ko</surname><given-names>CC</given-names></name><name name-style="western"><surname>Tseng</surname><given-names>HY</given-names></name></person-group> (<year>2024</year>) <article-title>Taxonomic revision of the antlion tribe <tp:taxon-name><tp:taxon-name-part taxon-name-part-type="tribe">Myrmeleontini</tp:taxon-name-part></tp:taxon-name> (<tp:taxon-name><tp:taxon-name-part taxon-name-part-type="order">Neuroptera</tp:taxon-name-part></tp:taxon-name>: <tp:taxon-name><tp:taxon-name-part taxon-name-part-type="family">Myrmeleontidae</tp:taxon-name-part></tp:taxon-name>) of Taiwan.</article-title><source>European Journal of Taxonomy</source><volume>969</volume>: <fpage>1</fpage>–<lpage>61</lpage>. <ext-link xlink:href="10.5852/ejt.2024.969.2743" ext-link-type="doi" xlink:type="simple">https://doi.org/10.5852/ejt.2024.969.2743</ext-link></mixed-citation></ref></ref-list></tp:taxon-treatment>
