# Supplementary material for: ﻿A taxonomic review of the family Myrmeleontidae Latreille (Neuroptera, Myrmeleontiformia) from the Korean peninsula, highlighting the conservation value of this family
Source: Zookeys. 2025 Dec 4;1262:97–174. doi: 10.3897/zookeys.1262.163194 (PMC12699346; doi:10.3897/zookeys.1262.163194)
Supplement: XML Treatment for Myrmeleon [file zookeys.1262.163194-treatment7.xml]

<!DOCTYPE tp:taxon-treatment
  PUBLIC "-//TaxonX//DTD Taxonomic Treatment Publishing DTD v0 20100105//EN" "tax-treatment-NSO.dtd">
<tp:taxon-treatment xmlns:tp="http://www.plazi.org/taxpub"><tp:treatment-meta><kwd-group><label>Taxon classification</label><kwd>
                <named-content content-type="kingdom">Animalia</named-content>
              </kwd><kwd>
                <named-content content-type="order">Neuroptera</named-content>
              </kwd><kwd>
                <named-content content-type="family">Myrmeleontidae</named-content>
              </kwd></kwd-group><mixed-citation publication-type="journal"><person-group><name><surname>Kim</surname><given-names>Jiseung</given-names></name><name><surname>Ahn</surname><given-names>Neung-Ho</given-names></name><name><surname>Kim</surname><given-names>Sora</given-names></name></person-group><article-title>﻿A taxonomic review of the family <tp:taxon-name><tp:taxon-name-part taxon-name-part-type="family">Myrmeleontidae</tp:taxon-name-part></tp:taxon-name> Latreille (<tp:taxon-name><tp:taxon-name-part taxon-name-part-type="order">Neuroptera</tp:taxon-name-part></tp:taxon-name>, <tp:taxon-name><tp:taxon-name-part taxon-name-part-type="suborder">Myrmeleontiformia</tp:taxon-name-part></tp:taxon-name>) from the Korean peninsula, highlighting the conservation value of this family</article-title><source>Zookeys</source><day>04</day><month>12</month><year>2025</year><volume>1262</volume><fpage>97</fpage><lpage>174</lpage><pub-id pub-id-type="doi">10.3897/zookeys.1262.163194</pub-id></mixed-citation></tp:treatment-meta><tp:nomenclature><label>﻿Genus</label><tp:taxon-name><object-id xmlns:xlink="http://www.w3.org/1999/xlink" content-type="arpha" xlink:type="simple">CDDAE2C4-7080-5E16-A4B1-44F0D319AEBC</object-id>
            <tp:taxon-name-part taxon-name-part-type="genus" reg="Myrmeleon">Myrmeleon</tp:taxon-name-part>
          </tp:taxon-name><tp:taxon-authority>Linnaeus, 1767</tp:taxon-authority><tp:nomenclature-citation-list><tp:nomenclature-citation><tp:taxon-name>
                <tp:taxon-name-part taxon-name-part-type="genus" reg="Myrmeleon">Myrmeleon</tp:taxon-name-part>
              </tp:taxon-name><comment>Linnaeus, 1767: 913. Type species: <tp:taxon-name><tp:taxon-name-part taxon-name-part-type="genus" reg="Myrmeleon">Myrmeleon</tp:taxon-name-part> <tp:taxon-name-part taxon-name-part-type="species" reg="formicarius">formicarius</tp:taxon-name-part></tp:taxon-name> Linnaeus, 1767. Type locality: Europe.</comment></tp:nomenclature-citation><tp:nomenclature-citation><tp:taxon-name>
                <tp:taxon-name-part taxon-name-part-type="genus" reg="Macroleon">Macroleon</tp:taxon-name-part>
              </tp:taxon-name><comment>Banks, 1909: 4.</comment></tp:nomenclature-citation><tp:nomenclature-citation><tp:taxon-name>
                <tp:taxon-name-part taxon-name-part-type="genus" reg="Enza">Enza</tp:taxon-name-part>
              </tp:taxon-name><comment>Navás, 1912a: 113.</comment></tp:nomenclature-citation><tp:nomenclature-citation><tp:taxon-name>
                <tp:taxon-name-part taxon-name-part-type="genus" reg="Myrmeleodes">Myrmeleodes</tp:taxon-name-part>
              </tp:taxon-name><comment>Navás, 1912b: 242.</comment></tp:nomenclature-citation><tp:nomenclature-citation><tp:taxon-name>
                <tp:taxon-name-part taxon-name-part-type="genus" reg="Moreyus">Moreyus</tp:taxon-name-part>
              </tp:taxon-name><comment>Navás, 1914c: 55.</comment></tp:nomenclature-citation><tp:nomenclature-citation><tp:taxon-name>
                <tp:taxon-name-part taxon-name-part-type="genus" reg="Morter">Morter</tp:taxon-name-part>
              </tp:taxon-name><comment>Navás, 1915a: 466.</comment></tp:nomenclature-citation><tp:nomenclature-citation><tp:taxon-name>
                <tp:taxon-name-part taxon-name-part-type="genus" reg="Neleon">Neleon</tp:taxon-name-part>
              </tp:taxon-name><comment>Navás, 1915b: 53.</comment></tp:nomenclature-citation><tp:nomenclature-citation><tp:taxon-name>
                <tp:taxon-name-part taxon-name-part-type="genus" reg="Neseurus">Neseurus</tp:taxon-name-part>
              </tp:taxon-name><comment>Navás, 1916: 53.</comment></tp:nomenclature-citation><tp:nomenclature-citation><tp:taxon-name>
                <tp:taxon-name-part taxon-name-part-type="genus" reg="Myrmeleonellus">Myrmeleonellus</tp:taxon-name-part>
              </tp:taxon-name><comment>Esben-Petersen, 1918b: 17.</comment></tp:nomenclature-citation><tp:nomenclature-citation><tp:taxon-name>
                <tp:taxon-name-part taxon-name-part-type="genus" reg="Leptoleon">Leptoleon</tp:taxon-name-part>
              </tp:taxon-name><comment>Esben-Petersen, 1918b: 18.</comment></tp:nomenclature-citation><tp:nomenclature-citation><tp:taxon-name>
                <tp:taxon-name-part taxon-name-part-type="genus" reg="Cocius">Cocius</tp:taxon-name-part>
              </tp:taxon-name><comment>Navás, 1919b: 296.</comment></tp:nomenclature-citation><tp:nomenclature-citation><tp:taxon-name>
                <tp:taxon-name-part taxon-name-part-type="genus" reg="Dicholeon">Dicholeon</tp:taxon-name-part>
              </tp:taxon-name><comment>Navás, 1920: 193.</comment></tp:nomenclature-citation><tp:nomenclature-citation><tp:taxon-name>
                <tp:taxon-name-part taxon-name-part-type="genus" reg="Tafanerus">Tafanerus</tp:taxon-name-part>
              </tp:taxon-name><comment>Navás, 1921: 62.</comment></tp:nomenclature-citation><tp:nomenclature-citation><tp:taxon-name>
                <tp:taxon-name-part taxon-name-part-type="genus" reg="Talosus">Talosus</tp:taxon-name-part>
              </tp:taxon-name><comment>Navás, 1923a: 35.</comment></tp:nomenclature-citation><tp:nomenclature-citation><tp:taxon-name>
                <tp:taxon-name-part taxon-name-part-type="genus" reg="Banya">Banya</tp:taxon-name-part>
              </tp:taxon-name><comment>Navás, 1923c: 145.</comment></tp:nomenclature-citation><tp:nomenclature-citation><tp:taxon-name>
                <tp:taxon-name-part taxon-name-part-type="genus" reg="Grocus">Grocus</tp:taxon-name-part>
              </tp:taxon-name><comment>Navás, 1925: 185.</comment></tp:nomenclature-citation><tp:nomenclature-citation><tp:taxon-name>
                <tp:taxon-name-part taxon-name-part-type="genus" reg="Colinus">Colinus</tp:taxon-name-part>
              </tp:taxon-name><comment>Navás, 1925: 187.</comment></tp:nomenclature-citation><tp:nomenclature-citation><tp:taxon-name>
                <tp:taxon-name-part taxon-name-part-type="genus" reg="Afroleon">Afroleon</tp:taxon-name-part>
              </tp:taxon-name><comment>Navás, 1927a: 13.</comment></tp:nomenclature-citation><tp:nomenclature-citation><tp:taxon-name>
                <tp:taxon-name-part taxon-name-part-type="genus" reg="Neurocolinus">Neurocolinus</tp:taxon-name-part>
              </tp:taxon-name><comment>Navás, 1930c: 42.</comment></tp:nomenclature-citation><tp:nomenclature-citation><tp:taxon-name>
                <tp:taxon-name-part taxon-name-part-type="genus" reg="Nemeyus">Nemeyus</tp:taxon-name-part>
              </tp:taxon-name><comment>Navás, 1934a: 502.</comment></tp:nomenclature-citation><tp:nomenclature-citation><tp:taxon-name>
                <tp:taxon-name-part taxon-name-part-type="genus" reg="Nezuela">Nezuela</tp:taxon-name-part>
              </tp:taxon-name><comment>Navás, 1934b: 155.</comment></tp:nomenclature-citation><tp:nomenclature-citation><tp:taxon-name>
                <tp:taxon-name-part taxon-name-part-type="genus" reg="Bordus">Bordus</tp:taxon-name-part>
              </tp:taxon-name><comment>Navás, 1936a: 165.</comment></tp:nomenclature-citation><tp:nomenclature-citation><tp:taxon-name>
                <tp:taxon-name-part taxon-name-part-type="genus" reg="Congoleon">Congoleon</tp:taxon-name-part>
              </tp:taxon-name><comment>Navás, 1936a: 337.</comment></tp:nomenclature-citation><tp:nomenclature-citation><tp:taxon-name>
                <tp:taxon-name-part taxon-name-part-type="genus" reg="Hypsoleon">Hypsoleon</tp:taxon-name-part>
              </tp:taxon-name><comment>Navás, 1936b: 103.</comment></tp:nomenclature-citation><tp:nomenclature-citation><tp:taxon-name>
                <tp:taxon-name-part taxon-name-part-type="genus" reg="Nelneja">Nelneja</tp:taxon-name-part>
              </tp:taxon-name><comment>Navás, 1936c: 104.</comment></tp:nomenclature-citation></tp:nomenclature-citation-list></tp:nomenclature><tp:treatment-sec sec-type="diagnosis" id="SECID0EJCBG"><title>Diagnosis.</title><p>Adult. Medium to large sized antlions; wing without marking; forewing presectoral area with ~5–10 crossveins; forewing vein <abbrev xmlns:xlink="http://www.w3.org/1999/xlink" xlink:title="radius posterior" id="ABBRID0EPCBG" xlink:type="simple">RP</abbrev> arising opposite or beyond <abbrev xmlns:xlink="http://www.w3.org/1999/xlink" xlink:title="cubitus anterior" id="ABBRID0ETCBG" xlink:type="simple">CuA</abbrev> fork; forewing vein <abbrev xmlns:xlink="http://www.w3.org/1999/xlink" xlink:title="anal veins" id="ABBRID0EXCBG" xlink:type="simple">2A</abbrev> fused with <abbrev xmlns:xlink="http://www.w3.org/1999/xlink" xlink:title="anal veins" id="ABBRID0E2CBG" xlink:type="simple">3A</abbrev>; hindwing presectoral area usually with five crossveins; hindwing vein <abbrev xmlns:xlink="http://www.w3.org/1999/xlink" xlink:title="radius posterior" id="ABBRID0E6CBG" xlink:type="simple">RP</abbrev> arising opposite or beyond <abbrev xmlns:xlink="http://www.w3.org/1999/xlink" xlink:title="media posterior" id="ABBRID0EDDBG" xlink:type="simple">MP</abbrev> fork; male usually with pilula axillaris; tibial spurs approximately as long as Ta1 (<xref ref-type="bibr" rid="B119">Sekimoto 2014</xref>). Third instar larva. Mandibles with three equidistant teeth with the apical tooth slightly longer; external margin of the mandibles provided with long setae; labial palpi normally four-articulate; abdominal sternite VIII provided with odontoid processes; abdominal sternite IX at least with an anterior row group of digging setae and two short rastra each with four digging setae, some species with additional digging setae (<xref ref-type="bibr" rid="B3">Badano and Pantaleoni 2014a</xref>).</p></tp:treatment-sec><tp:treatment-sec sec-type="distribution" id="SECID0EPDBG"><title>Distribution.</title><p>Cosmopolitan (<xref ref-type="bibr" rid="B3">Badano and Pantaleoni 2014a</xref>).</p></tp:treatment-sec><ref-list><ref id="B119"><mixed-citation xmlns:xlink="http://www.w3.org/1999/xlink" xlink:type="simple"><person-group><name name-style="western"><surname>Sekimoto</surname><given-names>S</given-names></name></person-group> (<year>2014</year>) <article-title>Review of Japanese <tp:taxon-name><tp:taxon-name-part taxon-name-part-type="family">Myrmeleontidae</tp:taxon-name-part></tp:taxon-name> (<tp:taxon-name><tp:taxon-name-part taxon-name-part-type="order">Neuroptera</tp:taxon-name-part></tp:taxon-name>).</article-title><source><tp:taxon-name><tp:taxon-name-part taxon-name-part-type="class">Insecta</tp:taxon-name-part></tp:taxon-name> Matsumurana</source><volume>70</volume>: <fpage>1</fpage>–<lpage>87</lpage>.</mixed-citation></ref><ref id="B3"><mixed-citation xmlns:xlink="http://www.w3.org/1999/xlink" xlink:type="simple"><person-group><name name-style="western"><surname>Badano</surname><given-names>D</given-names></name><name name-style="western"><surname>Pantaleoni</surname><given-names>RA</given-names></name></person-group> (<year>2014a</year>) <article-title>The larvae of European <tp:taxon-name><tp:taxon-name-part taxon-name-part-type="family">Myrmeleontidae</tp:taxon-name-part></tp:taxon-name> (<tp:taxon-name><tp:taxon-name-part taxon-name-part-type="order">Neuroptera</tp:taxon-name-part></tp:taxon-name>).</article-title><source>Zootaxa</source><volume>3762</volume>(<issue>1</issue>): <fpage>1</fpage>–<lpage>71</lpage>. <ext-link xlink:href="10.11646/zootaxa.3762.1.1" ext-link-type="doi" xlink:type="simple">https://doi.org/10.11646/zootaxa.3762.1.1</ext-link></mixed-citation></ref></ref-list></tp:taxon-treatment>
