# Supplementary material for: ﻿A taxonomic review of the family Myrmeleontidae Latreille (Neuroptera, Myrmeleontiformia) from the Korean peninsula, highlighting the conservation value of this family
Source: Zookeys. 2025 Dec 4;1262:97–174. doi: 10.3897/zookeys.1262.163194 (PMC12699346; doi:10.3897/zookeys.1262.163194)
Supplement: XML Treatment for Myrmeleon formicarius [file zookeys.1262.163194-treatment9.xml]

<!DOCTYPE tp:taxon-treatment
  PUBLIC "-//TaxonX//DTD Taxonomic Treatment Publishing DTD v0 20100105//EN" "tax-treatment-NSO.dtd">
<tp:taxon-treatment xmlns:tp="http://www.plazi.org/taxpub"><tp:treatment-meta><kwd-group><label>Taxon classification</label><kwd>
                <named-content content-type="kingdom">Animalia</named-content>
              </kwd><kwd>
                <named-content content-type="order">Neuroptera</named-content>
              </kwd><kwd>
                <named-content content-type="family">Myrmeleontidae</named-content>
              </kwd></kwd-group><mixed-citation publication-type="journal"><person-group><name><surname>Kim</surname><given-names>Jiseung</given-names></name><name><surname>Ahn</surname><given-names>Neung-Ho</given-names></name><name><surname>Kim</surname><given-names>Sora</given-names></name></person-group><article-title>﻿A taxonomic review of the family <tp:taxon-name><tp:taxon-name-part taxon-name-part-type="family">Myrmeleontidae</tp:taxon-name-part></tp:taxon-name> Latreille (<tp:taxon-name><tp:taxon-name-part taxon-name-part-type="order">Neuroptera</tp:taxon-name-part></tp:taxon-name>, <tp:taxon-name><tp:taxon-name-part taxon-name-part-type="suborder">Myrmeleontiformia</tp:taxon-name-part></tp:taxon-name>) from the Korean peninsula, highlighting the conservation value of this family</article-title><source>Zookeys</source><day>04</day><month>12</month><year>2025</year><volume>1262</volume><fpage>97</fpage><lpage>174</lpage><pub-id pub-id-type="doi">10.3897/zookeys.1262.163194</pub-id></mixed-citation></tp:treatment-meta><tp:nomenclature><label>﻿</label><tp:taxon-name><object-id xmlns:xlink="http://www.w3.org/1999/xlink" content-type="arpha" xlink:type="simple">CC882A2F-3624-5581-9991-EB17F04C3E2D</object-id>
            <tp:taxon-name-part taxon-name-part-type="genus" reg="Myrmeleon">Myrmeleon</tp:taxon-name-part>
            <tp:taxon-name-part taxon-name-part-type="species" reg="formicarius">formicarius</tp:taxon-name-part>
          </tp:taxon-name><tp:taxon-authority>Linnaeus, 1767</tp:taxon-authority><xref ref-type="fig" rid="F11">Figs 11</xref><xref ref-type="fig" rid="F12">, 12</xref><xref ref-type="fig" rid="F35">, 35E</xref><xref ref-type="fig" rid="F36">, 36D</xref><xref ref-type="fig" rid="F37">, 37B</xref><tp:nomenclature-citation-list><tp:nomenclature-citation><tp:taxon-name>
                <tp:taxon-name-part taxon-name-part-type="genus" reg="Myrmeleon">Myrmeleon</tp:taxon-name-part> <tp:taxon-name-part taxon-name-part-type="species" reg="formicarius">formicarius</tp:taxon-name-part></tp:taxon-name><comment>Linnaenus, 1767: 914. Type locality: Europe.</comment></tp:nomenclature-citation><tp:nomenclature-citation><tp:taxon-name>
                <tp:taxon-name-part taxon-name-part-type="genus" reg="Hemerobius">Hemerobius</tp:taxon-name-part> <tp:taxon-name-part taxon-name-part-type="species" reg="formicalynx">formicalynx</tp:taxon-name-part></tp:taxon-name><comment>Linnaeus, 1758: 550. Type locality: Africa.</comment></tp:nomenclature-citation><tp:nomenclature-citation><tp:taxon-name>
                <tp:taxon-name-part taxon-name-part-type="genus" reg="Myrmeleon">Myrmeleon</tp:taxon-name-part> <tp:taxon-name-part taxon-name-part-type="species" reg="neutrus">neutrus</tp:taxon-name-part></tp:taxon-name><comment>Fischer von Waldheim, 1822: 51. Type locality: Russia: Siberia, Nerchinsk.</comment></tp:nomenclature-citation><tp:nomenclature-citation><tp:taxon-name>
                <tp:taxon-name-part taxon-name-part-type="genus" reg="Myrmeleon">Myrmeleon</tp:taxon-name-part> <tp:taxon-name-part taxon-name-part-type="species" reg="innotatus">innotatus</tp:taxon-name-part></tp:taxon-name><comment>Rambur, 1842: 406. Type locality: Hungary.</comment></tp:nomenclature-citation><tp:nomenclature-citation><tp:taxon-name>
                <tp:taxon-name-part taxon-name-part-type="genus" reg="Myrmeleon">Myrmeleon</tp:taxon-name-part> <tp:taxon-name-part taxon-name-part-type="species" reg="nigrivenosus">nigrivenosus</tp:taxon-name-part></tp:taxon-name><comment>Okamoto, 1905: 116. Type locality: Japan: near Sapporo.</comment></tp:nomenclature-citation><tp:nomenclature-citation><tp:taxon-name>
                <tp:taxon-name-part taxon-name-part-type="genus" reg="Myrmeleon">Myrmeleon</tp:taxon-name-part> <tp:taxon-name-part taxon-name-part-type="species" reg="formicarius">formicarius</tp:taxon-name-part> <tp:taxon-name-part taxon-name-part-type="subspecies" reg="formicarius">formicarius</tp:taxon-name-part></tp:taxon-name><comment>Linnaeus, 1767: <xref ref-type="bibr" rid="B124">Steinmann 1963</xref>: 216.</comment></tp:nomenclature-citation><tp:nomenclature-citation><tp:taxon-name>
                <tp:taxon-name-part taxon-name-part-type="genus" reg="Myrmeleon">Myrmeleon</tp:taxon-name-part> <tp:taxon-name-part taxon-name-part-type="species" reg="formicarius">formicarius</tp:taxon-name-part> <tp:taxon-name-part taxon-name-part-type="subspecies" reg="nigrilabrus">nigrilabrus</tp:taxon-name-part></tp:taxon-name><comment>Steinmann, 1963: 216. Type locality: Hungary: Vértes.</comment></tp:nomenclature-citation></tp:nomenclature-citation-list></tp:nomenclature><tp:treatment-sec sec-type="material" id="SECID0EC3BG"><title>Specimens examined.</title><p>[<bold><abbrev xmlns:xlink="http://www.w3.org/1999/xlink" content-type="institution" xlink:title="Jeonbuk National University" id="ABBRID0EJ3BG" xlink:type="simple">JBNU</abbrev></bold>] • 1♀ (reared from larva), Changwon-ri, Nam-myeon, Yeongwol-gun, Gangwon-do, Korea, 25.VI.2023, J.S. Kim; • 1♂, Palmi-ri, Sindong-myeon, Chuncheon-si, Gangwon-do, Korea, 14.V.2024, J.S. Kim; • 1♂1♀, Changwon-ri, Nam-myeon, Yeongwol-gun, Gangwon-do, Korea, 18.V.2024, J.S. Kim; • 1♀, Changwon-ri, Nam-myeon, Yeongwol-gun, Gangwon-do, Korea, 12.VI.2024, J.S. Kim; • 1♀, Gilgok-ri, Maehwa-myeon, Uljin-gun, Gyeongsangbuk-do, Korea, 21.VI.2024, Y.T. Jang; 1 larva (3<sup>rd</sup> instar), Yulji-ri, Susan-myeon, Jecheon-si, Chungcheongbuk-do, 24.VI.2023, 1 larva (3<sup>rd</sup> instar), Changwon-ri, Nam-myeon, Yeongwol-gun, Gangwon-do, Korea, 25.VI.2023, J.S. Kim; • 2 larvae (3<sup>rd</sup> instar), Changwon-ri, Nam-myeon, Yeongwol-gun, Gangwon-do, Korea, 12.VI.2024, J.S. Kim.</p></tp:treatment-sec><tp:treatment-sec sec-type="diagnosis" id="SECID0EU3BG"><title>Diagnosis.</title><p>Compared to other species in the genus <italic><tp:taxon-name><tp:taxon-name-part taxon-name-part-type="genus" reg="Myrmeleon">Myrmeleon</tp:taxon-name-part></tp:taxon-name></italic>, <italic><tp:taxon-name><tp:taxon-name-part taxon-name-part-type="genus" reg="Myrmeleon">M.</tp:taxon-name-part> <tp:taxon-name-part taxon-name-part-type="species" reg="formicarius">formicarius</tp:taxon-name-part></tp:taxon-name></italic> has the morphological characteristics of an indistinct posterior Banksian line in the forewing, the femora being approximately half reddish orange, a mostly pale yellow <abbrev xmlns:xlink="http://www.w3.org/1999/xlink" xlink:title="media anterior" id="ABBRID0EM4BG" xlink:type="simple">MA</abbrev> in both the forewings and hindwings, and the pilula axillaris is absent. Larvae of <italic><tp:taxon-name><tp:taxon-name-part taxon-name-part-type="genus" reg="Myrmeleon">M.</tp:taxon-name-part> <tp:taxon-name-part taxon-name-part-type="species" reg="formicarius">formicarius</tp:taxon-name-part></tp:taxon-name></italic> have some dark markings on the hind coxa. Abdominal sternite IX with four short digging setae and two short rastra each with four digging setae.</p></tp:treatment-sec><tp:treatment-sec sec-type="description" id="SECID0E24BG"><title>Description.</title><p><bold>Male, adult. <italic>Head</italic></bold> (Fig. <xref ref-type="fig" rid="F11">11B, C</xref>). Vertex wide, strongly raised, black. Frons black, with short hyaline hairs; clypeus yellow, with black marking extending from frons to ventral 4/5. Antenna black, short, with slightly defined club, covered with short black hairs; flagellum comprising ~35 flagellomeres. Mouthparts dark brown; labrum dark brown, with several brown hairs; maxillary palpus dark brown; labial palpus dark brown, spindle-shaped.</p><fig id="F11" position="float" orientation="portrait"><object-id xmlns:xlink="http://www.w3.org/1999/xlink" content-type="doi" xlink:type="simple">10.3897/zookeys.1262.163194.figure11</object-id><object-id xmlns:xlink="http://www.w3.org/1999/xlink" content-type="arpha" xlink:type="simple">ACE032B0-F7CD-507D-A39A-3E76B22EDCCA</object-id><label>Figure 11.</label><caption><p><italic><tp:taxon-name><tp:taxon-name-part taxon-name-part-type="genus" reg="Myrmeleon">Myrmeleon</tp:taxon-name-part> <tp:taxon-name-part taxon-name-part-type="species" reg="formicarius">formicarius</tp:taxon-name-part></tp:taxon-name></italic> (Linnaeus, 1758), adult. A. Dorsal habitus, male; B. Head, frontal view; C. Head and thorax, dorsal view; D, E. Male terminalia: D. Lateral view; E. Ventral view; F, G. Female terminalia: F. Lateral view; G. Ventral view; H–K. Male genitalia: H. Dorsal view; I. Ventral view; J. Lateral view; K. Caudal view.</p></caption><graphic xmlns:xlink="http://www.w3.org/1999/xlink" xlink:href="zookeys-1262-097_article-163194__-g011.jpg" position="float" orientation="portrait" xlink:type="simple" id="oo_1484316.jpg"><uri content-type="original_file" xlink:type="simple">https://binary.pensoft.net/fig/1484316</uri></graphic></fig><p>Thorax (Fig. <xref ref-type="fig" rid="F11">11B</xref>). Pronotum broad, length shorter than width, dark brown, with yellow anterior corners, with hyaline hairs and long lateral black hairs. Mesonotum and metanotum dark brown; with long yellowish white hairs.</p><p><bold><italic>Legs</italic>.</bold> Coxae dark brown, moderately covered with long yellowish white hairs. Femora reddish orange; dark brown on distal 1/2; moderately covered with black setae. Tibiae dark brown; moderately covered with black setae. Tibial spurs reddish brown, short, almost straight, approximately as long as length of Ta1. Tarsi dark brown, Tarsomere 5 shorter than combined lengths of tarsomeres 1–4; claws reddish brown.</p><p><bold><italic>Wings</italic></bold> (Fig. <xref ref-type="fig" rid="F11">11A</xref>). Without marking. Forewings veins and crossveins dark brown and pale yellow; presectoral area with 10–13 crossveins; <abbrev xmlns:xlink="http://www.w3.org/1999/xlink" xlink:title="radius posterior" id="ABBRID0EZ6BG" xlink:type="simple">RP</abbrev> arising beyond <abbrev xmlns:xlink="http://www.w3.org/1999/xlink" xlink:title="cubitus anterior" id="ABBRID0E46BG" xlink:type="simple">CuA</abbrev> fork; <abbrev xmlns:xlink="http://www.w3.org/1999/xlink" xlink:title="cubitus posteroir" id="ABBRID0ECAAI" xlink:type="simple">CuP</abbrev> supporting one cell before fusing with <abbrev xmlns:xlink="http://www.w3.org/1999/xlink" xlink:title="anal veins" id="ABBRID0EGAAI" xlink:type="simple">1A</abbrev>; <abbrev xmlns:xlink="http://www.w3.org/1999/xlink" xlink:title="anal veins" id="ABBRID0EKAAI" xlink:type="simple">3A</abbrev> fused with <abbrev xmlns:xlink="http://www.w3.org/1999/xlink" xlink:title="anal veins" id="ABBRID0EOAAI" xlink:type="simple">2A</abbrev>; pterostigma yellowish white; anterior Banksian line indistinct, posterior Banksian line indistinct. Hindwing shorter and narrower than forewing; presectoral area with 5–7 crossveins; <abbrev xmlns:xlink="http://www.w3.org/1999/xlink" xlink:title="radius posterior" id="ABBRID0ESAAI" xlink:type="simple">RP</abbrev> arising beyond <abbrev xmlns:xlink="http://www.w3.org/1999/xlink" xlink:title="media posterior" id="ABBRID0EWAAI" xlink:type="simple">MP</abbrev> fork; pterostigma yellowish white; anterior Banksian line indistinct, posterior Banksian line indistinct; male without pilula axillaris.</p><p><bold><italic>Abdomen</italic></bold> (Fig. <xref ref-type="fig" rid="F11">11A</xref>). Shorter than hindwing, dark brown, densely covered with short black hairs and hyaline hairs.</p><p><bold><italic>Genitalia</italic></bold> (Fig. <xref ref-type="fig" rid="F11">11D, E, H–K</xref>). Ectoproct semicircular, covered with long black setae. Sternite IX narrow, covered with long black setae. Gonarcus dark brown, arched, with long lateral arms. Mediuncus lightly sclerotized, dark brown, strongly hooked in lateral view. Parameres well sclerotized, black, rectangular in ventral view.</p><p>Size. <abbrev xmlns:xlink="http://www.w3.org/1999/xlink" xlink:title="body length from the front of the head to the tip of the abdomen" id="ABBRID0ESBAI" xlink:type="simple">BL</abbrev>: 29.9–31.1 mm; <abbrev xmlns:xlink="http://www.w3.org/1999/xlink" xlink:title="forewing length from its base to apex" id="ABBRID0EWBAI" xlink:type="simple">FWL</abbrev>: 35.1–36.0 mm; <abbrev xmlns:xlink="http://www.w3.org/1999/xlink" xlink:title="hindwing length from its base to apex" id="ABBRID0E1BAI" xlink:type="simple">HWL</abbrev>: 32.3–33.7 mm.</p><p><bold>Female, adult.</bold> Except terminalia, generally similar to male. Terminalia (Fig. <xref ref-type="fig" rid="F11">11F, G</xref>): tergite VIII wider than tergite IX; tergite IX narrow, semicircular in lateral view; ectoproct semicircular in lateral view; lateral gonapophyses semicircular in lateral view, smaller than ectoproct; posterior gonapophyses long, with long black setae; anterior gonapophyses small, with long black setae; pregenital plate distinct, rectangular, presented on posterior margin of sternite VII.</p><p>Size. <abbrev xmlns:xlink="http://www.w3.org/1999/xlink" xlink:title="body length from the front of the head to the tip of the abdomen" id="ABBRID0EICAI" xlink:type="simple">BL</abbrev>: 29.3–33.1 mm; <abbrev xmlns:xlink="http://www.w3.org/1999/xlink" xlink:title="forewing length from its base to apex" id="ABBRID0EMCAI" xlink:type="simple">FWL</abbrev>: 36.3–39.3 mm; <abbrev xmlns:xlink="http://www.w3.org/1999/xlink" xlink:title="hindwing length from its base to apex" id="ABBRID0EQCAI" xlink:type="simple">HWL</abbrev>: 33.4–36.8 mm.</p><p><bold>Larva, 3<sup>rd</sup> instar.</bold> General color reddish brown, with dark brown markings (Fig. <xref ref-type="fig" rid="F12">12A–C</xref>). Head triangular, longer than wide, with an anterior large dark marking and a V-shaped dark brown marking on dorsal side; with two pairs of dark brown spots on ventral side; with a pair of dark brown spots in lateral side; mandibles reddish brown; interdental mandibular setae (6) (2–4) (2–3) (1); external setae long (Fig. <xref ref-type="fig" rid="F12">12D, E</xref>). Hind coxa with some dark markings (Fig. <xref ref-type="fig" rid="F12">12B, C</xref>). Abdominal sternite VIII with sparse black setae. Abdominal sternite IX with four short digging setae in front of rastra; a paired rastra each with four digging setae (Fig. <xref ref-type="fig" rid="F12">12F</xref>).</p><fig id="F12" position="float" orientation="portrait"><object-id xmlns:xlink="http://www.w3.org/1999/xlink" content-type="doi" xlink:type="simple">10.3897/zookeys.1262.163194.figure12</object-id><object-id xmlns:xlink="http://www.w3.org/1999/xlink" content-type="arpha" xlink:type="simple">0771F339-0DDE-584F-A8C6-34FAC7CA1AEB</object-id><label>Figure 12.</label><caption><p><italic><tp:taxon-name><tp:taxon-name-part taxon-name-part-type="genus" reg="Myrmeleon">Myrmeleon</tp:taxon-name-part> <tp:taxon-name-part taxon-name-part-type="species" reg="formicarius">formicarius</tp:taxon-name-part></tp:taxon-name></italic> (Linnaeus, 1758), third instar larva. A–C. Habitus: A. Dorsal view; B. Ventral view; C. Lateral view; D, E. Head: D. Dorsal view; E. Ventral view; F. Abdominal sternite IX.</p></caption><graphic xmlns:xlink="http://www.w3.org/1999/xlink" xlink:href="zookeys-1262-097_article-163194__-g012.jpg" position="float" orientation="portrait" xlink:type="simple" id="oo_1484317.jpg"><uri content-type="original_file" xlink:type="simple">https://binary.pensoft.net/fig/1484317</uri></graphic></fig><p>Size. <abbrev xmlns:xlink="http://www.w3.org/1999/xlink" xlink:title="body length from the front of the head to the tip of the abdomen" id="ABBRID0EFEAI" xlink:type="simple">BL</abbrev>: 9.5 mm; <abbrev xmlns:xlink="http://www.w3.org/1999/xlink" xlink:title="head length measured ventrally from the clypeo-labrum to the head insertion with the thorax" id="ABBRID0EJEAI" xlink:type="simple">HL</abbrev>: 2.6 mm, <abbrev xmlns:xlink="http://www.w3.org/1999/xlink" xlink:title="head width taken at the point of maximum width" id="ABBRID0ENEAI" xlink:type="simple">HW</abbrev>: 2.2 mm, <abbrev xmlns:xlink="http://www.w3.org/1999/xlink" xlink:title="mandible length from its apex to base. Larval size measurements were taken from the largest individual" id="ABBRID0EREAI" xlink:type="simple">ML</abbrev>: 2.9 mm.</p></tp:treatment-sec><tp:treatment-sec sec-type="notes" id="SECID0EVEAI"><title>Biological notes.</title><p><italic><tp:taxon-name><tp:taxon-name-part taxon-name-part-type="genus" reg="Myrmeleon">Myrmeleon</tp:taxon-name-part> <tp:taxon-name-part taxon-name-part-type="species" reg="formicarius">formicarius</tp:taxon-name-part></tp:taxon-name></italic> is distributed locally in Gangwon-do, Chungcheongbuk-do, and Gyeongsangbuk-do in South Korea (Fig. <xref ref-type="fig" rid="F37">37B</xref>), primarily observed around grasslands environments such as logged areas and cemeteries. Adults emerge earlier (from May) than those of other species in South Korea. Larvae are pit builders, collected from dry, fine soil in open grassland environments or on cut slopes beside trails (Fig. <xref ref-type="fig" rid="F36">36D</xref>).</p></tp:treatment-sec><tp:treatment-sec sec-type="distribution" id="SECID0EOFAI"><title>Distribution.</title><p>Korea, Japan, China, Russia, Tajikistan, Kyrgyzstan, Kazakhstan, Iran, Armenia, Turkey, Egypt, Europe (<xref ref-type="bibr" rid="B119">Sekimoto 2014</xref>; <xref ref-type="bibr" rid="B143">Yang et al. 2023</xref>).</p></tp:treatment-sec><tp:treatment-sec sec-type="remarks" id="SECID0E3FAI"><title>Remarks.</title><p><italic><tp:taxon-name><tp:taxon-name-part taxon-name-part-type="genus" reg="Myrmeleon">Myrmeleon</tp:taxon-name-part> <tp:taxon-name-part taxon-name-part-type="species" reg="formicarius">formicarius</tp:taxon-name-part></tp:taxon-name></italic> is is widely distributed in the Palaearctic Region; <xref ref-type="bibr" rid="B111">Okamoto (1926)</xref> first reported this species from Korea. However, <xref ref-type="bibr" rid="B47">Kuwayama (1959)</xref> confirmed only <italic><tp:taxon-name><tp:taxon-name-part taxon-name-part-type="genus" reg="Grocus">Grocus</tp:taxon-name-part> <tp:taxon-name-part taxon-name-part-type="species" reg="bore">bore</tp:taxon-name-part></tp:taxon-name></italic> Tjeder, 1941 from Korea and noted that he could not confirm any Korean specimens of <italic><tp:taxon-name><tp:taxon-name-part taxon-name-part-type="genus" reg="Myrmeleon">M.</tp:taxon-name-part> <tp:taxon-name-part taxon-name-part-type="species" reg="formicarius">formicarius</tp:taxon-name-part></tp:taxon-name></italic>. In this study, we confirm the presence of <italic><tp:taxon-name><tp:taxon-name-part taxon-name-part-type="genus" reg="Myrmeleon">M.</tp:taxon-name-part> <tp:taxon-name-part taxon-name-part-type="species" reg="formicarius">formicarius</tp:taxon-name-part></tp:taxon-name></italic> in Korea and report it with a detailed description and illustrations.</p></tp:treatment-sec><tp:treatment-sec><!--Section generated to contain objects referenced in tp:taxon-treatment.--><fig id="F35" position="float" orientation="portrait"><object-id xmlns:xlink="http://www.w3.org/1999/xlink" content-type="doi" xlink:type="simple">10.3897/zookeys.1262.163194.figure35</object-id><object-id xmlns:xlink="http://www.w3.org/1999/xlink" content-type="arpha" xlink:type="simple">9AA523D9-EBA8-518E-9D6B-41908EAED8BD</object-id><label>Figure 35.</label><caption><p>Living third instar larvae. A. <italic><tp:taxon-name><tp:taxon-name-part taxon-name-part-type="genus" reg="Synclisis">Synclisis</tp:taxon-name-part> <tp:taxon-name-part taxon-name-part-type="species" reg="japonica">japonica</tp:taxon-name-part></tp:taxon-name></italic>; B. <italic><tp:taxon-name><tp:taxon-name-part taxon-name-part-type="genus" reg="Baliga">Baliga</tp:taxon-name-part> <tp:taxon-name-part taxon-name-part-type="species" reg="micans">micans</tp:taxon-name-part></tp:taxon-name></italic>; C. <italic><tp:taxon-name><tp:taxon-name-part taxon-name-part-type="genus" reg="Euroleon">Euroleon</tp:taxon-name-part> <tp:taxon-name-part taxon-name-part-type="species" reg="coreanus">coreanus</tp:taxon-name-part></tp:taxon-name></italic>; D. <italic><tp:taxon-name><tp:taxon-name-part taxon-name-part-type="genus" reg="Myrmeleon">Myrmeleon</tp:taxon-name-part> <tp:taxon-name-part taxon-name-part-type="species" reg="bore">bore</tp:taxon-name-part></tp:taxon-name></italic>; E. <italic><tp:taxon-name><tp:taxon-name-part taxon-name-part-type="genus" reg="Myrmeleon">Myrmeleon</tp:taxon-name-part> <tp:taxon-name-part taxon-name-part-type="species" reg="formicarius">formicarius</tp:taxon-name-part></tp:taxon-name></italic>; F. <italic><tp:taxon-name><tp:taxon-name-part taxon-name-part-type="genus" reg="Myrmeleon">Myrmeleon</tp:taxon-name-part> <tp:taxon-name-part taxon-name-part-type="species" reg="immanis">immanis</tp:taxon-name-part></tp:taxon-name></italic>; G. <italic><tp:taxon-name><tp:taxon-name-part taxon-name-part-type="genus" reg="Nepsalus">Nepsalus</tp:taxon-name-part> <tp:taxon-name-part taxon-name-part-type="species" reg="jezoensis">jezoensis</tp:taxon-name-part></tp:taxon-name></italic>; H. <italic><tp:taxon-name><tp:taxon-name-part taxon-name-part-type="genus" reg="Distoleon">Distoleon</tp:taxon-name-part> <tp:taxon-name-part taxon-name-part-type="species" reg="littoralis">littoralis</tp:taxon-name-part></tp:taxon-name></italic>; I. <italic><tp:taxon-name><tp:taxon-name-part taxon-name-part-type="genus" reg="Ascalohybris">Ascalohybris</tp:taxon-name-part> <tp:taxon-name-part taxon-name-part-type="species" reg="subjacens">subjacens</tp:taxon-name-part></tp:taxon-name></italic>; J. <italic><tp:taxon-name><tp:taxon-name-part taxon-name-part-type="genus" reg="Libelloides">Libelloides</tp:taxon-name-part> <tp:taxon-name-part taxon-name-part-type="species" reg="sibiricus">sibiricus</tp:taxon-name-part></tp:taxon-name></italic>.</p></caption><graphic xmlns:xlink="http://www.w3.org/1999/xlink" xlink:href="zookeys-1262-097_article-163194__-g035.jpg" position="float" orientation="portrait" xlink:type="simple" id="oo_1484341.jpg"><uri content-type="original_file" xlink:type="simple">https://binary.pensoft.net/fig/1484341</uri></graphic></fig><fig id="F36" position="float" orientation="portrait"><object-id xmlns:xlink="http://www.w3.org/1999/xlink" content-type="doi" xlink:type="simple">10.3897/zookeys.1262.163194.figure36</object-id><object-id xmlns:xlink="http://www.w3.org/1999/xlink" content-type="arpha" xlink:type="simple">0AF47385-C39F-5B37-AC8F-81262162195A</object-id><label>Figure 36.</label><caption><p>Habitats of the <tp:taxon-name><tp:taxon-name-part taxon-name-part-type="family">Myrmeleontidae</tp:taxon-name-part></tp:taxon-name> larvae, with arrows indicating the positions where the larvae were collected. A. Under a dead tree trunk (<italic><tp:taxon-name><tp:taxon-name-part taxon-name-part-type="genus" reg="Baliga">Baliga</tp:taxon-name-part> <tp:taxon-name-part taxon-name-part-type="species" reg="micans">micans</tp:taxon-name-part></tp:taxon-name></italic>); B. Calcareous grassland in limestone area (<italic><tp:taxon-name><tp:taxon-name-part taxon-name-part-type="genus" reg="Euroleon">Euroleon</tp:taxon-name-part> <tp:taxon-name-part taxon-name-part-type="species" reg="coreanus">coreanus</tp:taxon-name-part></tp:taxon-name></italic>); C. Sandy riverbank (<italic><tp:taxon-name><tp:taxon-name-part taxon-name-part-type="genus" reg="Myrmeleon">Myrmeleon</tp:taxon-name-part> <tp:taxon-name-part taxon-name-part-type="species" reg="bore">bore</tp:taxon-name-part></tp:taxon-name></italic>); D. Cut slope beside trail (<italic><tp:taxon-name><tp:taxon-name-part taxon-name-part-type="genus" reg="Myrmeleon">Myrmeleon</tp:taxon-name-part> <tp:taxon-name-part taxon-name-part-type="species" reg="formicarius">formicarius</tp:taxon-name-part></tp:taxon-name></italic>); E. Foredune (<italic><tp:taxon-name><tp:taxon-name-part taxon-name-part-type="genus" reg="Myrmeleon">Myrmeleon</tp:taxon-name-part> <tp:taxon-name-part taxon-name-part-type="species" reg="immanis">immanis</tp:taxon-name-part></tp:taxon-name></italic>); F. Rock wall covered with lichen (<italic><tp:taxon-name><tp:taxon-name-part taxon-name-part-type="genus" reg="Nepsalus">Nepsalus</tp:taxon-name-part> <tp:taxon-name-part taxon-name-part-type="species" reg="jezoensis">jezoensis</tp:taxon-name-part></tp:taxon-name></italic>); G. Natural coastal dune (<italic><tp:taxon-name><tp:taxon-name-part taxon-name-part-type="genus" reg="Synclisis">Synclisis</tp:taxon-name-part> <tp:taxon-name-part taxon-name-part-type="species" reg="japonica">japonica</tp:taxon-name-part></tp:taxon-name></italic> and <italic><tp:taxon-name><tp:taxon-name-part taxon-name-part-type="genus" reg="Distoleon">Distoleon</tp:taxon-name-part> <tp:taxon-name-part taxon-name-part-type="species" reg="littoralis">littoralis</tp:taxon-name-part></tp:taxon-name></italic>); H. Rocky hill (<italic><tp:taxon-name><tp:taxon-name-part taxon-name-part-type="genus" reg="Ascalohybris">Ascalohybris</tp:taxon-name-part> <tp:taxon-name-part taxon-name-part-type="species" reg="subjacens">subjacens</tp:taxon-name-part></tp:taxon-name></italic> and <italic><tp:taxon-name><tp:taxon-name-part taxon-name-part-type="genus" reg="Libelloides">Libelloides</tp:taxon-name-part> <tp:taxon-name-part taxon-name-part-type="species" reg="sibiricus">sibiricus</tp:taxon-name-part></tp:taxon-name></italic>).</p></caption><graphic xmlns:xlink="http://www.w3.org/1999/xlink" xlink:href="zookeys-1262-097_article-163194__-g036.jpg" position="float" orientation="portrait" xlink:type="simple" id="oo_1484342.jpg"><uri content-type="original_file" xlink:type="simple">https://binary.pensoft.net/fig/1484342</uri></graphic></fig><fig id="F37" position="float" orientation="portrait"><object-id xmlns:xlink="http://www.w3.org/1999/xlink" content-type="doi" xlink:type="simple">10.3897/zookeys.1262.163194.figure37</object-id><object-id xmlns:xlink="http://www.w3.org/1999/xlink" content-type="arpha" xlink:type="simple">E2CD6C06-3C42-5EC7-9D28-8E2850267F96</object-id><label>Figure 37.</label><caption><p>Distribution maps. A. <italic><tp:taxon-name><tp:taxon-name-part taxon-name-part-type="genus" reg="Synclisis">Synclisis</tp:taxon-name-part> <tp:taxon-name-part taxon-name-part-type="species" reg="japonica">japonica</tp:taxon-name-part></tp:taxon-name></italic> and <italic><tp:taxon-name><tp:taxon-name-part taxon-name-part-type="genus" reg="Baliga">Baliga</tp:taxon-name-part> <tp:taxon-name-part taxon-name-part-type="species" reg="micans">micans</tp:taxon-name-part></tp:taxon-name></italic>; B. Genus <italic><tp:taxon-name><tp:taxon-name-part taxon-name-part-type="genus" reg="Myrmeleon">Myrmeleon</tp:taxon-name-part></tp:taxon-name></italic> (<italic><tp:taxon-name><tp:taxon-name-part taxon-name-part-type="genus" reg="Myrmeleon">Myrmeleon</tp:taxon-name-part> <tp:taxon-name-part taxon-name-part-type="species" reg="bore">bore</tp:taxon-name-part></tp:taxon-name></italic>, <italic><tp:taxon-name><tp:taxon-name-part taxon-name-part-type="genus" reg="Myrmeleon">Myrmeleon</tp:taxon-name-part> <tp:taxon-name-part taxon-name-part-type="species" reg="fomicarius">fomicarius</tp:taxon-name-part></tp:taxon-name></italic>, and <italic><tp:taxon-name><tp:taxon-name-part taxon-name-part-type="genus" reg="Myrmeleon">Myrmeleon</tp:taxon-name-part> <tp:taxon-name-part taxon-name-part-type="species" reg="immanis">immanis</tp:taxon-name-part></tp:taxon-name></italic>); C. <italic><tp:taxon-name><tp:taxon-name-part taxon-name-part-type="genus" reg="Dendroleon">Dendroleon</tp:taxon-name-part> <tp:taxon-name-part taxon-name-part-type="species" reg="pupillaris">pupillaris</tp:taxon-name-part></tp:taxon-name></italic> and <italic><tp:taxon-name><tp:taxon-name-part taxon-name-part-type="genus" reg="Nepsalus">Nepsalus</tp:taxon-name-part> <tp:taxon-name-part taxon-name-part-type="species" reg="jezoensis">jezoensis</tp:taxon-name-part></tp:taxon-name></italic>; D. <italic>Genus <tp:taxon-name><tp:taxon-name-part taxon-name-part-type="genus" reg="Distoleon">Distoleon</tp:taxon-name-part></tp:taxon-name></italic> (<italic><tp:taxon-name><tp:taxon-name-part taxon-name-part-type="genus" reg="Distoleon">Distoleon</tp:taxon-name-part> <tp:taxon-name-part taxon-name-part-type="species" reg="littoralis">littoralis</tp:taxon-name-part></tp:taxon-name></italic> and <italic><tp:taxon-name><tp:taxon-name-part taxon-name-part-type="genus" reg="Distoleon">Distoleon</tp:taxon-name-part> <tp:taxon-name-part taxon-name-part-type="species" reg="nigricans">nigricans</tp:taxon-name-part></tp:taxon-name></italic>); E. Genus <italic><tp:taxon-name><tp:taxon-name-part taxon-name-part-type="genus" reg="Paraglenurus">Paraglenurus</tp:taxon-name-part></tp:taxon-name></italic> (<italic><tp:taxon-name><tp:taxon-name-part taxon-name-part-type="genus" reg="Paraglenurus">Paraglenurus</tp:taxon-name-part> <tp:taxon-name-part taxon-name-part-type="species" reg="albiventris">albiventris</tp:taxon-name-part></tp:taxon-name></italic>, <italic><tp:taxon-name><tp:taxon-name-part taxon-name-part-type="genus" reg="Paraglenurus">Paraglenurus</tp:taxon-name-part> <tp:taxon-name-part taxon-name-part-type="species" reg="japonicus">japonicus</tp:taxon-name-part></tp:taxon-name></italic>, and <italic><tp:taxon-name><tp:taxon-name-part taxon-name-part-type="genus" reg="Paraglenurus">Paraglenurus</tp:taxon-name-part> <tp:taxon-name-part taxon-name-part-type="species" reg="melanostictus">melanostictus</tp:taxon-name-part></tp:taxon-name></italic>); F. <italic><tp:taxon-name><tp:taxon-name-part taxon-name-part-type="genus" reg="Euroleon">Euroleon</tp:taxon-name-part> <tp:taxon-name-part taxon-name-part-type="species" reg="coreanus">coreanus</tp:taxon-name-part></tp:taxon-name></italic> and <italic><tp:taxon-name><tp:taxon-name-part taxon-name-part-type="genus" reg="Deutoleon">Deutoleon</tp:taxon-name-part> <tp:taxon-name-part taxon-name-part-type="species" reg="lineatus">lineatus</tp:taxon-name-part> <tp:taxon-name-part taxon-name-part-type="subspecies" reg="lineatus">lineatus</tp:taxon-name-part></tp:taxon-name></italic>; H. <italic><tp:taxon-name><tp:taxon-name-part taxon-name-part-type="genus" reg="Ascalohybris">Ascalohybris</tp:taxon-name-part> <tp:taxon-name-part taxon-name-part-type="species" reg="subjacens">subjacens</tp:taxon-name-part></tp:taxon-name></italic> and <italic><tp:taxon-name><tp:taxon-name-part taxon-name-part-type="genus" reg="Libelloides">Libelloides</tp:taxon-name-part> <tp:taxon-name-part taxon-name-part-type="species" reg="sibiricus">sibiricus</tp:taxon-name-part></tp:taxon-name></italic>.</p></caption><graphic xmlns:xlink="http://www.w3.org/1999/xlink" xlink:href="zookeys-1262-097_article-163194__-g037.jpg" position="float" orientation="portrait" xlink:type="simple" id="oo_1484343.jpg"><uri content-type="original_file" xlink:type="simple">https://binary.pensoft.net/fig/1484343</uri></graphic></fig></tp:treatment-sec><ref-list><ref id="B124"><mixed-citation xmlns:xlink="http://www.w3.org/1999/xlink" xlink:type="simple"><person-group><name name-style="western"><surname>Steinmann</surname><given-names>H</given-names></name></person-group> (<year>1963</year>) <article-title><tp:taxon-name><tp:taxon-name-part taxon-name-part-type="family">Myrmeleontidae</tp:taxon-name-part></tp:taxon-name> of Hungary (<tp:taxon-name><tp:taxon-name-part taxon-name-part-type="order">Neuroptera</tp:taxon-name-part></tp:taxon-name>). Folia Entomologica Hungarica (N.S.</article-title><source>)</source><volume>16</volume>: <fpage>211</fpage>–<lpage>226</lpage>.</mixed-citation></ref><ref id="B119"><mixed-citation xmlns:xlink="http://www.w3.org/1999/xlink" xlink:type="simple"><person-group><name name-style="western"><surname>Sekimoto</surname><given-names>S</given-names></name></person-group> (<year>2014</year>) <article-title>Review of Japanese <tp:taxon-name><tp:taxon-name-part taxon-name-part-type="family">Myrmeleontidae</tp:taxon-name-part></tp:taxon-name> (<tp:taxon-name><tp:taxon-name-part taxon-name-part-type="order">Neuroptera</tp:taxon-name-part></tp:taxon-name>).</article-title><source><tp:taxon-name><tp:taxon-name-part taxon-name-part-type="class">Insecta</tp:taxon-name-part></tp:taxon-name> Matsumurana</source><volume>70</volume>: <fpage>1</fpage>–<lpage>87</lpage>.</mixed-citation></ref><ref id="B143"><mixed-citation xmlns:xlink="http://www.w3.org/1999/xlink" xlink:type="simple"><person-group><name name-style="western"><surname>Yang</surname><given-names>D</given-names></name><name name-style="western"><surname>Liu</surname><given-names>XY</given-names></name><name name-style="western"><surname>Yang</surname><given-names>XK</given-names></name></person-group> (<year>2023</year>) <source>The Color Atlas of <tp:taxon-name><tp:taxon-name-part taxon-name-part-type="superorder">Neuropterida</tp:taxon-name-part></tp:taxon-name> from China.</source><publisher-name>Henan Science and Technology Press</publisher-name>, <publisher-loc>Henan</publisher-loc>, <size units="page">1032 pp</size>.</mixed-citation></ref><ref id="B111"><mixed-citation xmlns:xlink="http://www.w3.org/1999/xlink" xlink:type="simple"><person-group><name name-style="western"><surname>Okamoto</surname><given-names>H</given-names></name></person-group> (<year>1926</year>) <article-title>Some <tp:taxon-name><tp:taxon-name-part taxon-name-part-type="family">Myrmeleonidae</tp:taxon-name-part></tp:taxon-name> and <tp:taxon-name><tp:taxon-name-part taxon-name-part-type="family">Ascalaphidae</tp:taxon-name-part></tp:taxon-name> from Corea.</article-title><source><tp:taxon-name><tp:taxon-name-part taxon-name-part-type="class">Insecta</tp:taxon-name-part></tp:taxon-name> Matsumurana</source><volume>1</volume>(<issue>1</issue>): <fpage>18</fpage>–<lpage>22</lpage>.</mixed-citation></ref><ref id="B47"><mixed-citation xmlns:xlink="http://www.w3.org/1999/xlink" xlink:type="simple"><person-group><name name-style="western"><surname>Kuwayama</surname><given-names>S</given-names></name></person-group> (<year>1959</year>) <article-title>On the genera <italic><tp:taxon-name><tp:taxon-name-part taxon-name-part-type="genus">Myrmeleon</tp:taxon-name-part></tp:taxon-name></italic> and <italic><tp:taxon-name><tp:taxon-name-part taxon-name-part-type="genus">Grocus</tp:taxon-name-part></tp:taxon-name></italic> in Japan and adjacent terriories. The Entomological Society of Japan.</article-title><source>Kontyû</source><volume>27</volume>(<issue>1</issue>): <fpage>66</fpage>–<lpage>69</lpage>.</mixed-citation></ref></ref-list></tp:taxon-treatment>
