# Supplementary material for: ﻿A taxonomic review of the family Myrmeleontidae Latreille (Neuroptera, Myrmeleontiformia) from the Korean peninsula, highlighting the conservation value of this family
Source: Zookeys. 2025 Dec 4;1262:97–174. doi: 10.3897/zookeys.1262.163194 (PMC12699346; doi:10.3897/zookeys.1262.163194)
Supplement: XML Treatment for Dendroleon [file zookeys.1262.163194-treatment11.xml]

<!DOCTYPE tp:taxon-treatment
  PUBLIC "-//TaxonX//DTD Taxonomic Treatment Publishing DTD v0 20100105//EN" "tax-treatment-NSO.dtd">
<tp:taxon-treatment xmlns:tp="http://www.plazi.org/taxpub"><tp:treatment-meta><kwd-group><label>Taxon classification</label><kwd>
                <named-content content-type="kingdom">Animalia</named-content>
              </kwd><kwd>
                <named-content content-type="order">Neuroptera</named-content>
              </kwd><kwd>
                <named-content content-type="family">Myrmeleontidae</named-content>
              </kwd></kwd-group><mixed-citation publication-type="journal"><person-group><name><surname>Kim</surname><given-names>Jiseung</given-names></name><name><surname>Ahn</surname><given-names>Neung-Ho</given-names></name><name><surname>Kim</surname><given-names>Sora</given-names></name></person-group><article-title>﻿A taxonomic review of the family <tp:taxon-name><tp:taxon-name-part taxon-name-part-type="family">Myrmeleontidae</tp:taxon-name-part></tp:taxon-name> Latreille (<tp:taxon-name><tp:taxon-name-part taxon-name-part-type="order">Neuroptera</tp:taxon-name-part></tp:taxon-name>, <tp:taxon-name><tp:taxon-name-part taxon-name-part-type="suborder">Myrmeleontiformia</tp:taxon-name-part></tp:taxon-name>) from the Korean peninsula, highlighting the conservation value of this family</article-title><source>Zookeys</source><day>04</day><month>12</month><year>2025</year><volume>1262</volume><fpage>97</fpage><lpage>174</lpage><pub-id pub-id-type="doi">10.3897/zookeys.1262.163194</pub-id></mixed-citation></tp:treatment-meta><tp:nomenclature><label>﻿Genus</label><tp:taxon-name><object-id xmlns:xlink="http://www.w3.org/1999/xlink" content-type="arpha" xlink:type="simple">E6F1E7E4-1017-5112-9B81-F150EC0BEA13</object-id>
            <tp:taxon-name-part taxon-name-part-type="genus" reg="Dendroleon">Dendroleon</tp:taxon-name-part>
          </tp:taxon-name><tp:taxon-authority>Brauer, 1866</tp:taxon-authority><tp:nomenclature-citation-list><tp:nomenclature-citation><tp:taxon-name>
                <tp:taxon-name-part taxon-name-part-type="genus" reg="Dendroleon">Dendroleon</tp:taxon-name-part>
              </tp:taxon-name><comment>Brauer, 1866: 42. Type species: <tp:taxon-name><tp:taxon-name-part taxon-name-part-type="genus" reg="Myrmeleon">Myrmeleon</tp:taxon-name-part> <tp:taxon-name-part taxon-name-part-type="species" reg="pantherinus">pantherinus</tp:taxon-name-part></tp:taxon-name> Fabricius, 1787. Type locality: Austria.</comment></tp:nomenclature-citation><tp:nomenclature-citation><tp:taxon-name>
                <tp:taxon-name-part taxon-name-part-type="genus" reg="Borbon">Borbon</tp:taxon-name-part>
              </tp:taxon-name><comment>Navás, 1914b: 111.</comment></tp:nomenclature-citation><tp:nomenclature-citation><tp:taxon-name>
                <tp:taxon-name-part taxon-name-part-type="genus" reg="Neglurus">Neglurus</tp:taxon-name-part>
              </tp:taxon-name><comment>Navás, 1912c: 171.</comment></tp:nomenclature-citation><tp:nomenclature-citation><tp:taxon-name>
                <tp:taxon-name-part taxon-name-part-type="genus" reg="Pantherleon">Pantherleon</tp:taxon-name-part>
              </tp:taxon-name><comment>Yang, 1986: 431.</comment></tp:nomenclature-citation></tp:nomenclature-citation-list></tp:nomenclature><tp:treatment-sec sec-type="diagnosis" id="SECID0EL1AI"><title>Diagnosis.</title><p>Adult. Medium to large sized antlions; antenna long; wing with brown markings; forewing presectoral area usually with four crossveins; forewing vein <abbrev xmlns:xlink="http://www.w3.org/1999/xlink" xlink:title="radius posterior" id="ABBRID0ER1AI" xlink:type="simple">RP</abbrev> arising usually before <abbrev xmlns:xlink="http://www.w3.org/1999/xlink" xlink:title="cubitus anterior" id="ABBRID0EV1AI" xlink:type="simple">CuA</abbrev> fork; forewing veins <abbrev xmlns:xlink="http://www.w3.org/1999/xlink" xlink:title="anal veins" id="ABBRID0EZ1AI" xlink:type="simple">2A</abbrev> and <abbrev xmlns:xlink="http://www.w3.org/1999/xlink" xlink:title="anal veins" id="ABBRID0E41AI" xlink:type="simple">3A</abbrev> separate, usually connected by one or two crossveins; hindwing presectoral area usually with one crossvein; hindwing vein <abbrev xmlns:xlink="http://www.w3.org/1999/xlink" xlink:title="radius posterior" id="ABBRID0EB2AI" xlink:type="simple">RP</abbrev> arising before <abbrev xmlns:xlink="http://www.w3.org/1999/xlink" xlink:title="media posterior" id="ABBRID0EF2AI" xlink:type="simple">MP</abbrev> fork; male with pilula axillaris. Legs long and slender, hind femur plus tibia longer than entire length of head plus thorax; tibial spurs approximately as long as combined lengths of tarsomeres 1 and 2. Female gonapophyses divided into tubercular or short digitiform anterior and long digitiform posterior branch; a pair of gonapophyses with slender sclerotized setae (<xref ref-type="bibr" rid="B119">Sekimoto 2014</xref>; <xref ref-type="bibr" rid="B146">Zheng et al. 2024a</xref>). Third instar larva. Mandibles upturned, with three pairs of equidistant teeth; mesothoracic and abdominal spiracles not prominent; thoracic setiferous processes pedunculated; abdominal sternite VIII without odontoid processes; abdominal sternite IX longer than wide, triangular; rastra and fossoria weakly developed (<xref ref-type="bibr" rid="B146">Zheng et al. 2024a</xref>).</p></tp:treatment-sec><tp:treatment-sec sec-type="distribution" id="SECID0EV2AI"><title>Distribution.</title><p>Asia (Azerbaijan, China, Georgia, India, Indonesia, Japan, Malaysia, Mongolia, Russian (Far East), Vietnam), Europe (Austria, Bulgaria, Croatia, Czech Republic, Finland, France, Germany, Hungary, Italy, Malta, Poland, Romania, Russian Caucasus, Slovakia, Slovenia, Switzerland, Turkey, Ukraine), North America (Canada, Mexico, the United States), Oceania (Australia, Papua New Guinea) (<xref ref-type="bibr" rid="B146">Zheng et al. 2024a</xref>).</p></tp:treatment-sec><ref-list><ref id="B119"><mixed-citation xmlns:xlink="http://www.w3.org/1999/xlink" xlink:type="simple"><person-group><name name-style="western"><surname>Sekimoto</surname><given-names>S</given-names></name></person-group> (<year>2014</year>) <article-title>Review of Japanese <tp:taxon-name><tp:taxon-name-part taxon-name-part-type="family">Myrmeleontidae</tp:taxon-name-part></tp:taxon-name> (<tp:taxon-name><tp:taxon-name-part taxon-name-part-type="order">Neuroptera</tp:taxon-name-part></tp:taxon-name>).</article-title><source><tp:taxon-name><tp:taxon-name-part taxon-name-part-type="class">Insecta</tp:taxon-name-part></tp:taxon-name> Matsumurana</source><volume>70</volume>: <fpage>1</fpage>–<lpage>87</lpage>.</mixed-citation></ref><ref id="B146"><mixed-citation xmlns:xlink="http://www.w3.org/1999/xlink" xlink:type="simple"><person-group><name name-style="western"><surname>Zheng</surname><given-names>Y</given-names></name><name name-style="western"><surname>Hayashi</surname><given-names>F</given-names></name><name name-style="western"><surname>Matsumoto</surname><given-names>R</given-names></name><name name-style="western"><surname>Liu</surname><given-names>X</given-names></name></person-group> (<year>2024a</year>) <article-title>The antlions of the <italic><tp:taxon-name><tp:taxon-name-part taxon-name-part-type="genus">Dendroleon</tp:taxon-name-part> <tp:taxon-name-part taxon-name-part-type="species">pupillaris</tp:taxon-name-part></tp:taxon-name></italic> group (<tp:taxon-name><tp:taxon-name-part taxon-name-part-type="order">Neuroptera</tp:taxon-name-part></tp:taxon-name>, <tp:taxon-name><tp:taxon-name-part taxon-name-part-type="family">Myrmeleontidae</tp:taxon-name-part></tp:taxon-name>, <tp:taxon-name><tp:taxon-name-part taxon-name-part-type="subfamily">Dendroleontinae</tp:taxon-name-part></tp:taxon-name>), with description of three new species from China.</article-title><source>Journal of Asia-Pacific Entomology</source><volume>27</volume>(<issue>1</issue>): <fpage>102181</fpage>. <ext-link xlink:href="10.1016/j.aspen.2023.102181" ext-link-type="doi" xlink:type="simple">https://doi.org/10.1016/j.aspen.2023.102181</ext-link></mixed-citation></ref></ref-list></tp:taxon-treatment>
