# Supplementary material for: ﻿A taxonomic review of the family Myrmeleontidae Latreille (Neuroptera, Myrmeleontiformia) from the Korean peninsula, highlighting the conservation value of this family
Source: Zookeys. 2025 Dec 4;1262:97–174. doi: 10.3897/zookeys.1262.163194 (PMC12699346; doi:10.3897/zookeys.1262.163194)
Supplement: XML Treatment for Nepsalus [file zookeys.1262.163194-treatment13.xml]

<!DOCTYPE tp:taxon-treatment
  PUBLIC "-//TaxonX//DTD Taxonomic Treatment Publishing DTD v0 20100105//EN" "tax-treatment-NSO.dtd">
<tp:taxon-treatment xmlns:tp="http://www.plazi.org/taxpub"><tp:treatment-meta><kwd-group><label>Taxon classification</label><kwd>
                <named-content content-type="kingdom">Animalia</named-content>
              </kwd><kwd>
                <named-content content-type="order">Neuroptera</named-content>
              </kwd><kwd>
                <named-content content-type="family">Myrmeleontidae</named-content>
              </kwd></kwd-group><mixed-citation publication-type="journal"><person-group><name><surname>Kim</surname><given-names>Jiseung</given-names></name><name><surname>Ahn</surname><given-names>Neung-Ho</given-names></name><name><surname>Kim</surname><given-names>Sora</given-names></name></person-group><article-title>﻿A taxonomic review of the family <tp:taxon-name><tp:taxon-name-part taxon-name-part-type="family">Myrmeleontidae</tp:taxon-name-part></tp:taxon-name> Latreille (<tp:taxon-name><tp:taxon-name-part taxon-name-part-type="order">Neuroptera</tp:taxon-name-part></tp:taxon-name>, <tp:taxon-name><tp:taxon-name-part taxon-name-part-type="suborder">Myrmeleontiformia</tp:taxon-name-part></tp:taxon-name>) from the Korean peninsula, highlighting the conservation value of this family</article-title><source>Zookeys</source><day>04</day><month>12</month><year>2025</year><volume>1262</volume><fpage>97</fpage><lpage>174</lpage><pub-id pub-id-type="doi">10.3897/zookeys.1262.163194</pub-id></mixed-citation></tp:treatment-meta><tp:nomenclature><label>﻿Genus</label><tp:taxon-name><object-id xmlns:xlink="http://www.w3.org/1999/xlink" content-type="arpha" xlink:type="simple">AA1E7393-AF97-5B5F-9134-240E91922BC1</object-id>
            <tp:taxon-name-part taxon-name-part-type="genus" reg="Nepsalus">Nepsalus</tp:taxon-name-part>
          </tp:taxon-name><tp:taxon-authority>Navás, 1914</tp:taxon-authority><tp:nomenclature-citation-list><tp:nomenclature-citation><tp:taxon-name>
                <tp:taxon-name-part taxon-name-part-type="genus" reg="Nepsalus">Nepsalus</tp:taxon-name-part>
              </tp:taxon-name><comment>Navás, 1914a: 250. Type species: <tp:taxon-name><tp:taxon-name-part taxon-name-part-type="genus" reg="Nepsalus">Nepsalus</tp:taxon-name-part> <tp:taxon-name-part taxon-name-part-type="species" reg="indicus">indicus</tp:taxon-name-part></tp:taxon-name> Navás, 1914. Type locality: Malaysia: Gunong Inas.</comment></tp:nomenclature-citation></tp:nomenclature-citation-list></tp:nomenclature><tp:treatment-sec sec-type="diagnosis" id="SECID0EYIBI"><title>Diagnosis.</title><p>Adult. Wings with some broad brown markings; anterior Banksian line present; rhegma area with dark brown spot; forewing cubital area with a brown marking; male pilula axillaris present (<xref ref-type="bibr" rid="B145">Zheng et al. 2022</xref>, <xref ref-type="bibr" rid="B147">2024b</xref>). Third instar larva. Mandible hardly upturned, with pseudo-teeth developed in addition to three normal teeth. Mesothoracic tuft of long hair-like setae absent. Thoracic setiferous processes pedunculated and well developed. Abdomen generally green with many dark brownish markings; a pair of setiferous processes present on each side of abdominal segments 2–7; abdominal sternite VIII without odontoid processes; abdominal sternite IX longer than wide, triangular (<xref ref-type="bibr" rid="B145">Zheng et al. 2022</xref>).</p></tp:treatment-sec><tp:treatment-sec sec-type="distribution" id="SECID0EKJBI"><title>Distribution.</title><p>Asia (China, India, Japan, Korea peninsula, Malay peninsula, Russia (Far East), Vietnam) (<xref ref-type="bibr" rid="B145">Zheng et al. 2022</xref>).</p></tp:treatment-sec><ref-list><ref id="B145"><mixed-citation xmlns:xlink="http://www.w3.org/1999/xlink" xlink:type="simple"><person-group><name name-style="western"><surname>Zheng</surname><given-names>Y</given-names></name><name name-style="western"><surname>Hayashi</surname><given-names>F</given-names></name><name name-style="western"><surname>Price</surname><given-names>BW</given-names></name><name name-style="western"><surname>Liu</surname><given-names>X</given-names></name></person-group> (<year>2022</year>) <article-title>Unveiling the evolutionary history of a puzzling antlion genus <italic><tp:taxon-name><tp:taxon-name-part taxon-name-part-type="genus">Gatzara</tp:taxon-name-part></tp:taxon-name></italic> Navás (<tp:taxon-name><tp:taxon-name-part taxon-name-part-type="order">Neuroptera</tp:taxon-name-part></tp:taxon-name>: <tp:taxon-name><tp:taxon-name-part taxon-name-part-type="family">Myrmeleontidae</tp:taxon-name-part></tp:taxon-name>: <tp:taxon-name><tp:taxon-name-part taxon-name-part-type="subfamily">Dendroleontinae</tp:taxon-name-part></tp:taxon-name>) based on systematic revision, molecular phylogenetics, and biogeographic inference.</article-title><source>Insect Systematics and Diversity</source><volume>6</volume>(<issue>3</issue>): <fpage>4</fpage>. <ext-link xlink:href="10.1093/isd/ixac007" ext-link-type="doi" xlink:type="simple">https://doi.org/10.1093/isd/ixac007</ext-link></mixed-citation></ref><ref id="B147"><mixed-citation xmlns:xlink="http://www.w3.org/1999/xlink" xlink:type="simple"><person-group><name name-style="western"><surname>Zheng</surname><given-names>Y</given-names></name><name name-style="western"><surname>Tu</surname><given-names>Y</given-names></name><name name-style="western"><surname>Mai</surname><given-names>Z</given-names></name><name name-style="western"><surname>Badano</surname><given-names>D</given-names></name><name name-style="western"><surname>Liu</surname><given-names>X</given-names></name></person-group> (<year>2024b</year>) The Asian rock-dwelling antlions <italic><tp:taxon-name><tp:taxon-name-part taxon-name-part-type="genus">Gatzara</tp:taxon-name-part></tp:taxon-name></italic> Navás, 1915 and <italic><tp:taxon-name><tp:taxon-name-part taxon-name-part-type="genus">Nepsalus</tp:taxon-name-part></tp:taxon-name></italic> Navás, 1914 (<tp:taxon-name><tp:taxon-name-part taxon-name-part-type="order">Neuroptera</tp:taxon-name-part></tp:taxon-name>: <tp:taxon-name><tp:taxon-name-part taxon-name-part-type="family">Myrmeleontidae</tp:taxon-name-part></tp:taxon-name>): new advancements in systematics, biogeography and life history. Invertebrate Systematics 38(6): IS24010. <ext-link xlink:href="10.1071/IS24010" ext-link-type="doi" xlink:type="simple">https://doi.org/10.1071/IS24010</ext-link></mixed-citation></ref></ref-list></tp:taxon-treatment>
