# Supplementary material for: ﻿A taxonomic review of the family Myrmeleontidae Latreille (Neuroptera, Myrmeleontiformia) from the Korean peninsula, highlighting the conservation value of this family
Source: Zookeys. 2025 Dec 4;1262:97–174. doi: 10.3897/zookeys.1262.163194 (PMC12699346; doi:10.3897/zookeys.1262.163194)
Supplement: XML Treatment for Nepsalus jezoensis [file zookeys.1262.163194-treatment14.xml]

<!DOCTYPE tp:taxon-treatment
  PUBLIC "-//TaxonX//DTD Taxonomic Treatment Publishing DTD v0 20100105//EN" "tax-treatment-NSO.dtd">
<tp:taxon-treatment xmlns:tp="http://www.plazi.org/taxpub"><tp:treatment-meta><kwd-group><label>Taxon classification</label><kwd>
                <named-content content-type="kingdom">Animalia</named-content>
              </kwd><kwd>
                <named-content content-type="order">Neuroptera</named-content>
              </kwd><kwd>
                <named-content content-type="family">Myrmeleontidae</named-content>
              </kwd></kwd-group><mixed-citation publication-type="journal"><person-group><name><surname>Kim</surname><given-names>Jiseung</given-names></name><name><surname>Ahn</surname><given-names>Neung-Ho</given-names></name><name><surname>Kim</surname><given-names>Sora</given-names></name></person-group><article-title>﻿A taxonomic review of the family <tp:taxon-name><tp:taxon-name-part taxon-name-part-type="family">Myrmeleontidae</tp:taxon-name-part></tp:taxon-name> Latreille (<tp:taxon-name><tp:taxon-name-part taxon-name-part-type="order">Neuroptera</tp:taxon-name-part></tp:taxon-name>, <tp:taxon-name><tp:taxon-name-part taxon-name-part-type="suborder">Myrmeleontiformia</tp:taxon-name-part></tp:taxon-name>) from the Korean peninsula, highlighting the conservation value of this family</article-title><source>Zookeys</source><day>04</day><month>12</month><year>2025</year><volume>1262</volume><fpage>97</fpage><lpage>174</lpage><pub-id pub-id-type="doi">10.3897/zookeys.1262.163194</pub-id></mixed-citation></tp:treatment-meta><tp:nomenclature><label>﻿</label><tp:taxon-name><object-id xmlns:xlink="http://www.w3.org/1999/xlink" content-type="arpha" xlink:type="simple">C07DF553-7D18-5967-AEA2-50FB66B0B21F</object-id>
            <tp:taxon-name-part taxon-name-part-type="genus" reg="Nepsalus">Nepsalus</tp:taxon-name-part>
            <tp:taxon-name-part taxon-name-part-type="species" reg="jezoensis">jezoensis</tp:taxon-name-part>
          </tp:taxon-name><tp:taxon-authority>(Okamoto, 1910)</tp:taxon-authority><xref ref-type="fig" rid="F16">Figs 16</xref><xref ref-type="fig" rid="F17">, 17</xref><xref ref-type="fig" rid="F35">, 35G</xref><xref ref-type="fig" rid="F36">, 36F</xref><xref ref-type="fig" rid="F37">, 37C</xref><tp:nomenclature-citation-list><tp:nomenclature-citation><tp:taxon-name>
                <tp:taxon-name-part taxon-name-part-type="genus" reg="Dendroleon">Dendroleon</tp:taxon-name-part> <tp:taxon-name-part taxon-name-part-type="species" reg="jezoensis">jezoensis</tp:taxon-name-part></tp:taxon-name><comment>Okamoto, 1910: 280. Type locality: Japan: Honshu: Kanto: Tochigi: Nikko.</comment></tp:nomenclature-citation><tp:nomenclature-citation><tp:taxon-name>
                <tp:taxon-name-part taxon-name-part-type="genus" reg="Glenurus">Glenurus</tp:taxon-name-part> <tp:taxon-name-part taxon-name-part-type="species" reg="jezoensis">jezoensis</tp:taxon-name-part></tp:taxon-name><comment>Matsumura, 1908: 41. nom. nud.</comment></tp:nomenclature-citation><tp:nomenclature-citation><tp:taxon-name>
                <tp:taxon-name-part taxon-name-part-type="genus" reg="Gatzara">Gatzara</tp:taxon-name-part> <tp:taxon-name-part taxon-name-part-type="species" reg="jezoensis">jezoensis</tp:taxon-name-part></tp:taxon-name><comment>(Okamoto, 1910): <xref ref-type="bibr" rid="B72">Miller et al. 1999</xref>: 52.</comment></tp:nomenclature-citation><tp:nomenclature-citation><tp:taxon-name>
                <tp:taxon-name-part taxon-name-part-type="genus" reg="Nepsalus">Nepsalus</tp:taxon-name-part> <tp:taxon-name-part taxon-name-part-type="species" reg="jezoensis">jezoensis</tp:taxon-name-part></tp:taxon-name><comment>(Okamoto, 1910): <xref ref-type="bibr" rid="B145">Zheng et al. 2022</xref>: 17.</comment></tp:nomenclature-citation></tp:nomenclature-citation-list></tp:nomenclature><tp:treatment-sec sec-type="material" id="SECID0EINBI"><title>Specimens examined.</title><p>[<bold><abbrev xmlns:xlink="http://www.w3.org/1999/xlink" content-type="institution" xlink:title="Jeonbuk National University" id="ABBRID0EPNBI" xlink:type="simple">JBNU</abbrev></bold>] 1♀, Samjung-ri, Macheon-myeon, Hamyang-gun, Gyeongsangnam-do, Korea, 17.IX.2022, J.S. Kim; • 1♀ (reared form larva), Naejang-dong, Jeongeup-si, Jeonbuk-do, Korea, 14.VII.2023, J.S. Kim; • 7♂2♀ (reared form pupa), Jungsan-ri, Sicheon-myeon, Sancheong-gun, Gyeongsangnam-do, Korea, 25.VI.2024, J.S. Kim; • 1♂, Oeseonmi-ri, Onjeong-myeon, Uljin-gun, Gyeongsangbuk-do, Korea, 13.VII.2024, J.S. Kim; • 1♀, Sa-ri, Heuksan-myeon, Sinan-gun, Jeollanam-do, Korea, 3.IX.2024, J.S. Kim; 1 larva (3<sup>rd</sup> instar), Naejang-dong, Jeongeup-si, Jeonbuk-do, Korea, 14.VII.2023, J.S. Kim; • 3 larvae (2<sup>nd</sup> and 3<sup>rd</sup> instar), Wongi-ri, Gui-myeon, Wanju-gun, Jeonbuk-do, Korea, 8.III.2025, J.S. Kim; 1 larva (2<sup>nd</sup> instar), Gaegok-ri, Daechi-myeon, Cheongyang-gun, Chungcheongnam-do, Korea, 15.III.2025, J.S. Kim; 1 larva (2<sup>nd</sup> instar), Gwangdae-ri, Daechi-myeon, Cheongyang-gun, Chungcheongnam-do, Korea, 16.III.2025, J.S. Kim; 1 larva (3<sup>rd</sup> instar), Wongi-ri, Gui-myeon, Wanju-gun, Jeonbuk-do, Korea, 29.III.2025, J.S. Kim.</p></tp:treatment-sec><tp:treatment-sec sec-type="diagnosis" id="SECID0EAOBI"><title>Diagnosis.</title><p><italic><tp:taxon-name><tp:taxon-name-part taxon-name-part-type="genus" reg="Nepsalus">Nepsalus</tp:taxon-name-part> <tp:taxon-name-part taxon-name-part-type="species" reg="jezoensis">jezoensis</tp:taxon-name-part></tp:taxon-name></italic>is is similar to <italic><tp:taxon-name><tp:taxon-name-part taxon-name-part-type="genus" reg="Nepsalus">Nepsalus</tp:taxon-name-part> <tp:taxon-name-part taxon-name-part-type="species" reg="insularum">insularum</tp:taxon-name-part></tp:taxon-name></italic> Hayashi, Saito &amp; Matsumoto, 2024 from southern Japan (Amamio, Okinawa, Kume, and Ishigaki islands) in general appearance. These two species can be distinguished by differences in the patterns on their wings, pronotum, and abdomen. In <italic><tp:taxon-name><tp:taxon-name-part taxon-name-part-type="genus" reg="Nepsalus">N.</tp:taxon-name-part> <tp:taxon-name-part taxon-name-part-type="species" reg="jezoensis">jezoensis</tp:taxon-name-part></tp:taxon-name></italic>, the forewing cubital area with an arcuate dark brown marking fused with a large brown spot, while they are not fused in <italic>N. <tp:taxon-name><tp:taxon-name-part taxon-name-part-type="genus" reg="Nepsalus"/><tp:taxon-name-part taxon-name-part-type="species" reg="insularum">insularum</tp:taxon-name-part></tp:taxon-name>. <tp:taxon-name><tp:taxon-name-part taxon-name-part-type="genus" reg="Nepsalus">Nepsalus</tp:taxon-name-part> <tp:taxon-name-part taxon-name-part-type="species" reg="insularum">insularum</tp:taxon-name-part></tp:taxon-name></italic> has wider blackish markings on the thorax, and larger dark brown markings on the abdomen. In larvae, the mandibles are equipped with five or six pseudo-teeth, and the legs are pale brown distally (<xref ref-type="bibr" rid="B33">Hayashi et al. 2024</xref>).</p></tp:treatment-sec><tp:treatment-sec sec-type="description" id="SECID0EAQBI"><title>Description.</title><p><bold>Male, adult. <italic>Head</italic></bold> (Fig. <xref ref-type="fig" rid="F16">16B, C</xref>). Vertex slightly narrow, moderately raised, yellowish white. Frons yellow, with broad dark brown band at middle; clypeus yellow, with long black hairs. Antenna dark brown, slightly long, with slightly defined club, densely covered with short black hairs; flagellum comprising ~35 flagellomeres. Mouthparts yellow; labrum yellow, with dark and brown hairs; maxillary palpus yellowish brown; labial palpus yellowish brown.</p><fig id="F16" position="float" orientation="portrait"><object-id xmlns:xlink="http://www.w3.org/1999/xlink" content-type="doi" xlink:type="simple">10.3897/zookeys.1262.163194.figure16</object-id><object-id xmlns:xlink="http://www.w3.org/1999/xlink" content-type="arpha" xlink:type="simple">29091155-17FD-53DF-9833-44E570CBF42B</object-id><label>Figure 16.</label><caption><p><italic><tp:taxon-name><tp:taxon-name-part taxon-name-part-type="genus" reg="Nepsalus">Nepsalus</tp:taxon-name-part> <tp:taxon-name-part taxon-name-part-type="species" reg="jezoensis">jezoensis</tp:taxon-name-part></tp:taxon-name></italic> (Okamoto, 1910), adult. A. Dorsal habitus, male; B. Head, frontal view; C. Head and thorax, dorsal view; D, E. Male terminalia: D. Lateral view; E. Ventral view; F, G. Female terminalia: F. Lateral view; G. Ventral view; H–K. Male genitalia: H. Dorsal view; I. Ventral view; J. Lateral view; K. Caudal view.</p></caption><graphic xmlns:xlink="http://www.w3.org/1999/xlink" xlink:href="zookeys-1262-097_article-163194__-g016.jpg" position="float" orientation="portrait" xlink:type="simple" id="oo_1484321.jpg"><uri content-type="original_file" xlink:type="simple">https://binary.pensoft.net/fig/1484321</uri></graphic></fig><p><bold><italic>Thorax</italic></bold> (Fig. <xref ref-type="fig" rid="F16">16C</xref>). Pronotum slender, longer than broad, yellowish white, with slender dark brown longitudinal median stripe. Mesonotum and metanotum yellowish white, with dark spot at middle.</p><p><bold><italic>Legs</italic>.</bold> Coxae yellow, moderately covered with long black hairs. Femora mostly dark brown; partly yellow; moderately covered with black setae. Tibiae mostly dark brown; partly yellow; densely covered with short black hairs. Tibial spurs yellowish brown, long, slight curved, approximately as long as combined lengths of tarsomeres 1 and 2. Tarsi pale brown, tarsomere 5 shorter than combined lengths of tarsomeres 1–4; claws reddish brown, opposable.</p><p><bold><italic>Wings</italic></bold> (Fig. <xref ref-type="fig" rid="F16">16A</xref>). With brown markings. Forewings veins and crossveins mostly brown; presectoral area with 3–5 crossveins; <abbrev xmlns:xlink="http://www.w3.org/1999/xlink" xlink:title="radius posterior" id="ABBRID0EDSBI" xlink:type="simple">RP</abbrev> arising before <abbrev xmlns:xlink="http://www.w3.org/1999/xlink" xlink:title="cubitus anterior" id="ABBRID0EHSBI" xlink:type="simple">CuA</abbrev> fork; <abbrev xmlns:xlink="http://www.w3.org/1999/xlink" xlink:title="cubitus posteroir" id="ABBRID0ELSBI" xlink:type="simple">CuP</abbrev> supporting one or two cells before fusing with <abbrev xmlns:xlink="http://www.w3.org/1999/xlink" xlink:title="anal veins" id="ABBRID0EPSBI" xlink:type="simple">1A</abbrev>; <abbrev xmlns:xlink="http://www.w3.org/1999/xlink" xlink:title="anal veins" id="ABBRID0ETSBI" xlink:type="simple">2A</abbrev> and <abbrev xmlns:xlink="http://www.w3.org/1999/xlink" xlink:title="anal veins" id="ABBRID0EXSBI" xlink:type="simple">3A</abbrev> separate, connected by one crossvein; pterostigma white; anterior Banksian line distinct, posterior Banksian line absent. Hindwing approximately as long as forewing, narrower than forewing, with small brown markings along posterior margin; presectoral area with one crossvein; <abbrev xmlns:xlink="http://www.w3.org/1999/xlink" xlink:title="radius posterior" id="ABBRID0E2SBI" xlink:type="simple">RP</abbrev> arising before <abbrev xmlns:xlink="http://www.w3.org/1999/xlink" xlink:title="media posterior" id="ABBRID0E6SBI" xlink:type="simple">MP</abbrev> fork; pterostigma white; anterior Banksian line distinct, posterior Banksian line absent; male with pilula axillaris.</p><p><bold><italic>Abdomen</italic></bold> (Fig. <xref ref-type="fig" rid="F16">16A</xref>). Shorter than hindwing, yellowish white, moderately covered with black hairs.</p><p><bold><italic>Genitalia</italic></bold> (Fig. <xref ref-type="fig" rid="F16">16D, E, H–K</xref>). Ectoproct rectangular, covered with long black setae. Sternite IX narrow, covered with long black setae. Gonarcus yellowish brown, arched. Mediuncus lightly sclerotized, reddish brown, strongly raised. Parameres broad, dark brown posteriorly, well sclerotized posteriorly.</p><p>Size. <abbrev xmlns:xlink="http://www.w3.org/1999/xlink" xlink:title="body length from the front of the head to the tip of the abdomen" id="ABBRID0E2TBI" xlink:type="simple">BL</abbrev>: 18.2–21.8 mm; <abbrev xmlns:xlink="http://www.w3.org/1999/xlink" xlink:title="forewing length from its base to apex" id="ABBRID0E6TBI" xlink:type="simple">FWL</abbrev>: 23.2–26.7 mm; <abbrev xmlns:xlink="http://www.w3.org/1999/xlink" xlink:title="hindwing length from its base to apex" id="ABBRID0EDUBI" xlink:type="simple">HWL</abbrev>: 22.1–26.1 mm.</p><p><bold>Female, adult.</bold> Except terminalia, generally similar to male. Pilula axillaris absent. Terminalia (Fig. <xref ref-type="fig" rid="F16">16F, G</xref>): tergite VIII wider than tergite IX; tergite IX narrow, rectangular in lateral view; ectoproct semicircular in lateral view; a pair of gonapophyses present below tergite IX; lateral gonapophyses semicircular in lateral view, smaller than ectoproct; posterior gonapophyses long, with long black setae; anterior gonapophyses long, with long black setae; pregenital plate distinct, small, triangular, presented on membrane below tergite VIII.</p><p>Size. <abbrev xmlns:xlink="http://www.w3.org/1999/xlink" xlink:title="body length from the front of the head to the tip of the abdomen" id="ABBRID0ERUBI" xlink:type="simple">BL</abbrev>: 20.8–23.5 mm; <abbrev xmlns:xlink="http://www.w3.org/1999/xlink" xlink:title="forewing length from its base to apex" id="ABBRID0EVUBI" xlink:type="simple">FWL</abbrev>: 25.1–30.9 mm; <abbrev xmlns:xlink="http://www.w3.org/1999/xlink" xlink:title="hindwing length from its base to apex" id="ABBRID0EZUBI" xlink:type="simple">HWL</abbrev>: 24.9–30.1 mm.</p><p><bold>Larva, 3<sup>rd</sup> instar.</bold> General color pale brown and pale green, with dark brown markings (Fig. <xref ref-type="fig" rid="F17">17A–C</xref>). Head rectangular, longer than wide, with a triangular dark brown spot anteriorly and a pair of dark brown spots on dorsal side; without marking on ventral side; with a pair of dark brown spots in lateral side; mandibles yellowish brown, with five or six pseudo-teeth developed in addition to three normal teeth; external setae short (Fig. <xref ref-type="fig" rid="F17">17D, E</xref>). Abdominal sternite VIII with sparse black setae. Abdominal sternite IX with sparse black setae (Fig. <xref ref-type="fig" rid="F17">17F</xref>).</p><fig id="F17" position="float" orientation="portrait"><object-id xmlns:xlink="http://www.w3.org/1999/xlink" content-type="doi" xlink:type="simple">10.3897/zookeys.1262.163194.figure17</object-id><object-id xmlns:xlink="http://www.w3.org/1999/xlink" content-type="arpha" xlink:type="simple">8301E05A-D8C2-501B-9A26-D66992FE8F36</object-id><label>Figure 17.</label><caption><p><italic><tp:taxon-name><tp:taxon-name-part taxon-name-part-type="genus" reg="Nepsalus">Nepsalus</tp:taxon-name-part> <tp:taxon-name-part taxon-name-part-type="species" reg="jezoensis">jezoensis</tp:taxon-name-part></tp:taxon-name></italic> (Okamoto, 1910), third instar larva. A–C. Habitus: A. Dorsal view; B. Ventral view; C. Lateral view; D, E. Head: D. Dorsal view; E. Ventral view; F. Abdominal sternite IX.</p></caption><graphic xmlns:xlink="http://www.w3.org/1999/xlink" xlink:href="zookeys-1262-097_article-163194__-g017.jpg" position="float" orientation="portrait" xlink:type="simple" id="oo_1484322.jpg"><uri content-type="original_file" xlink:type="simple">https://binary.pensoft.net/fig/1484322</uri></graphic></fig><p>Size. <abbrev xmlns:xlink="http://www.w3.org/1999/xlink" xlink:title="body length from the front of the head to the tip of the abdomen" id="ABBRID0EKWBI" xlink:type="simple">BL</abbrev>: 7.1 mm; <abbrev xmlns:xlink="http://www.w3.org/1999/xlink" xlink:title="head length measured ventrally from the clypeo-labrum to the head insertion with the thorax" id="ABBRID0EOWBI" xlink:type="simple">HL</abbrev>: 1.9 mm, <abbrev xmlns:xlink="http://www.w3.org/1999/xlink" xlink:title="head width taken at the point of maximum width" id="ABBRID0ESWBI" xlink:type="simple">HW</abbrev>: 1.7 mm, <abbrev xmlns:xlink="http://www.w3.org/1999/xlink" xlink:title="mandible length from its apex to base. Larval size measurements were taken from the largest individual" id="ABBRID0EWWBI" xlink:type="simple">ML</abbrev>: 2.5 mm.</p></tp:treatment-sec><tp:treatment-sec sec-type="notes" id="SECID0E1WBI"><title>Biological notes.</title><p><italic><tp:taxon-name><tp:taxon-name-part taxon-name-part-type="genus" reg="Nepsalus">Nepsalus</tp:taxon-name-part> <tp:taxon-name-part taxon-name-part-type="species" reg="jezoensis">jezoensis</tp:taxon-name-part></tp:taxon-name></italic> is a species observed mainly in mountainous topography throughout South Korea (Fig. <xref ref-type="fig" rid="F37">37C</xref>) where adults mainly emerge from July to September. Larvae were collected on rock walls or tree bark where lichens grow densely, and they camouflage their bodies with lichens (Fig. <xref ref-type="fig" rid="F36">36F</xref>). In larval habitats, empty cocoons can be easily observed.</p></tp:treatment-sec><tp:treatment-sec sec-type="distribution" id="SECID0ETXBI"><title>Distribution.</title><p>Korea, Japan, Russia (<xref ref-type="bibr" rid="B145">Zheng et al. 2022</xref>; <xref ref-type="bibr" rid="B33">Hayashi et al. 2024</xref>).</p></tp:treatment-sec><tp:treatment-sec sec-type="remarks" id="SECID0EBYBI"><title>Remarks.</title><p>This species was originally classified in the genus <italic><tp:taxon-name><tp:taxon-name-part taxon-name-part-type="genus" reg="Gatzara">Gatzara</tp:taxon-name-part></tp:taxon-name></italic> Navás, but it was reassigned to the genus <italic><tp:taxon-name><tp:taxon-name-part taxon-name-part-type="genus" reg="Nepsalus">Nepsalus</tp:taxon-name-part></tp:taxon-name></italic> Navás by <xref ref-type="bibr" rid="B145">Zheng et al. (2022)</xref> based on morphological and genetic analysis.</p></tp:treatment-sec><tp:treatment-sec><!--Section generated to contain objects referenced in tp:taxon-treatment.--><fig id="F35" position="float" orientation="portrait"><object-id xmlns:xlink="http://www.w3.org/1999/xlink" content-type="doi" xlink:type="simple">10.3897/zookeys.1262.163194.figure35</object-id><object-id xmlns:xlink="http://www.w3.org/1999/xlink" content-type="arpha" xlink:type="simple">9AA523D9-EBA8-518E-9D6B-41908EAED8BD</object-id><label>Figure 35.</label><caption><p>Living third instar larvae. A. <italic><tp:taxon-name><tp:taxon-name-part taxon-name-part-type="genus" reg="Synclisis">Synclisis</tp:taxon-name-part> <tp:taxon-name-part taxon-name-part-type="species" reg="japonica">japonica</tp:taxon-name-part></tp:taxon-name></italic>; B. <italic><tp:taxon-name><tp:taxon-name-part taxon-name-part-type="genus" reg="Baliga">Baliga</tp:taxon-name-part> <tp:taxon-name-part taxon-name-part-type="species" reg="micans">micans</tp:taxon-name-part></tp:taxon-name></italic>; C. <italic><tp:taxon-name><tp:taxon-name-part taxon-name-part-type="genus" reg="Euroleon">Euroleon</tp:taxon-name-part> <tp:taxon-name-part taxon-name-part-type="species" reg="coreanus">coreanus</tp:taxon-name-part></tp:taxon-name></italic>; D. <italic><tp:taxon-name><tp:taxon-name-part taxon-name-part-type="genus" reg="Myrmeleon">Myrmeleon</tp:taxon-name-part> <tp:taxon-name-part taxon-name-part-type="species" reg="bore">bore</tp:taxon-name-part></tp:taxon-name></italic>; E. <italic><tp:taxon-name><tp:taxon-name-part taxon-name-part-type="genus" reg="Myrmeleon">Myrmeleon</tp:taxon-name-part> <tp:taxon-name-part taxon-name-part-type="species" reg="formicarius">formicarius</tp:taxon-name-part></tp:taxon-name></italic>; F. <italic><tp:taxon-name><tp:taxon-name-part taxon-name-part-type="genus" reg="Myrmeleon">Myrmeleon</tp:taxon-name-part> <tp:taxon-name-part taxon-name-part-type="species" reg="immanis">immanis</tp:taxon-name-part></tp:taxon-name></italic>; G. <italic><tp:taxon-name><tp:taxon-name-part taxon-name-part-type="genus" reg="Nepsalus">Nepsalus</tp:taxon-name-part> <tp:taxon-name-part taxon-name-part-type="species" reg="jezoensis">jezoensis</tp:taxon-name-part></tp:taxon-name></italic>; H. <italic><tp:taxon-name><tp:taxon-name-part taxon-name-part-type="genus" reg="Distoleon">Distoleon</tp:taxon-name-part> <tp:taxon-name-part taxon-name-part-type="species" reg="littoralis">littoralis</tp:taxon-name-part></tp:taxon-name></italic>; I. <italic><tp:taxon-name><tp:taxon-name-part taxon-name-part-type="genus" reg="Ascalohybris">Ascalohybris</tp:taxon-name-part> <tp:taxon-name-part taxon-name-part-type="species" reg="subjacens">subjacens</tp:taxon-name-part></tp:taxon-name></italic>; J. <italic><tp:taxon-name><tp:taxon-name-part taxon-name-part-type="genus" reg="Libelloides">Libelloides</tp:taxon-name-part> <tp:taxon-name-part taxon-name-part-type="species" reg="sibiricus">sibiricus</tp:taxon-name-part></tp:taxon-name></italic>.</p></caption><graphic xmlns:xlink="http://www.w3.org/1999/xlink" xlink:href="zookeys-1262-097_article-163194__-g035.jpg" position="float" orientation="portrait" xlink:type="simple" id="oo_1484341.jpg"><uri content-type="original_file" xlink:type="simple">https://binary.pensoft.net/fig/1484341</uri></graphic></fig><fig id="F36" position="float" orientation="portrait"><object-id xmlns:xlink="http://www.w3.org/1999/xlink" content-type="doi" xlink:type="simple">10.3897/zookeys.1262.163194.figure36</object-id><object-id xmlns:xlink="http://www.w3.org/1999/xlink" content-type="arpha" xlink:type="simple">0AF47385-C39F-5B37-AC8F-81262162195A</object-id><label>Figure 36.</label><caption><p>Habitats of the <tp:taxon-name><tp:taxon-name-part taxon-name-part-type="family">Myrmeleontidae</tp:taxon-name-part></tp:taxon-name> larvae, with arrows indicating the positions where the larvae were collected. A. Under a dead tree trunk (<italic><tp:taxon-name><tp:taxon-name-part taxon-name-part-type="genus" reg="Baliga">Baliga</tp:taxon-name-part> <tp:taxon-name-part taxon-name-part-type="species" reg="micans">micans</tp:taxon-name-part></tp:taxon-name></italic>); B. Calcareous grassland in limestone area (<italic><tp:taxon-name><tp:taxon-name-part taxon-name-part-type="genus" reg="Euroleon">Euroleon</tp:taxon-name-part> <tp:taxon-name-part taxon-name-part-type="species" reg="coreanus">coreanus</tp:taxon-name-part></tp:taxon-name></italic>); C. Sandy riverbank (<italic><tp:taxon-name><tp:taxon-name-part taxon-name-part-type="genus" reg="Myrmeleon">Myrmeleon</tp:taxon-name-part> <tp:taxon-name-part taxon-name-part-type="species" reg="bore">bore</tp:taxon-name-part></tp:taxon-name></italic>); D. Cut slope beside trail (<italic><tp:taxon-name><tp:taxon-name-part taxon-name-part-type="genus" reg="Myrmeleon">Myrmeleon</tp:taxon-name-part> <tp:taxon-name-part taxon-name-part-type="species" reg="formicarius">formicarius</tp:taxon-name-part></tp:taxon-name></italic>); E. Foredune (<italic><tp:taxon-name><tp:taxon-name-part taxon-name-part-type="genus" reg="Myrmeleon">Myrmeleon</tp:taxon-name-part> <tp:taxon-name-part taxon-name-part-type="species" reg="immanis">immanis</tp:taxon-name-part></tp:taxon-name></italic>); F. Rock wall covered with lichen (<italic><tp:taxon-name><tp:taxon-name-part taxon-name-part-type="genus" reg="Nepsalus">Nepsalus</tp:taxon-name-part> <tp:taxon-name-part taxon-name-part-type="species" reg="jezoensis">jezoensis</tp:taxon-name-part></tp:taxon-name></italic>); G. Natural coastal dune (<italic><tp:taxon-name><tp:taxon-name-part taxon-name-part-type="genus" reg="Synclisis">Synclisis</tp:taxon-name-part> <tp:taxon-name-part taxon-name-part-type="species" reg="japonica">japonica</tp:taxon-name-part></tp:taxon-name></italic> and <italic><tp:taxon-name><tp:taxon-name-part taxon-name-part-type="genus" reg="Distoleon">Distoleon</tp:taxon-name-part> <tp:taxon-name-part taxon-name-part-type="species" reg="littoralis">littoralis</tp:taxon-name-part></tp:taxon-name></italic>); H. Rocky hill (<italic><tp:taxon-name><tp:taxon-name-part taxon-name-part-type="genus" reg="Ascalohybris">Ascalohybris</tp:taxon-name-part> <tp:taxon-name-part taxon-name-part-type="species" reg="subjacens">subjacens</tp:taxon-name-part></tp:taxon-name></italic> and <italic><tp:taxon-name><tp:taxon-name-part taxon-name-part-type="genus" reg="Libelloides">Libelloides</tp:taxon-name-part> <tp:taxon-name-part taxon-name-part-type="species" reg="sibiricus">sibiricus</tp:taxon-name-part></tp:taxon-name></italic>).</p></caption><graphic xmlns:xlink="http://www.w3.org/1999/xlink" xlink:href="zookeys-1262-097_article-163194__-g036.jpg" position="float" orientation="portrait" xlink:type="simple" id="oo_1484342.jpg"><uri content-type="original_file" xlink:type="simple">https://binary.pensoft.net/fig/1484342</uri></graphic></fig><fig id="F37" position="float" orientation="portrait"><object-id xmlns:xlink="http://www.w3.org/1999/xlink" content-type="doi" xlink:type="simple">10.3897/zookeys.1262.163194.figure37</object-id><object-id xmlns:xlink="http://www.w3.org/1999/xlink" content-type="arpha" xlink:type="simple">E2CD6C06-3C42-5EC7-9D28-8E2850267F96</object-id><label>Figure 37.</label><caption><p>Distribution maps. A. <italic><tp:taxon-name><tp:taxon-name-part taxon-name-part-type="genus" reg="Synclisis">Synclisis</tp:taxon-name-part> <tp:taxon-name-part taxon-name-part-type="species" reg="japonica">japonica</tp:taxon-name-part></tp:taxon-name></italic> and <italic><tp:taxon-name><tp:taxon-name-part taxon-name-part-type="genus" reg="Baliga">Baliga</tp:taxon-name-part> <tp:taxon-name-part taxon-name-part-type="species" reg="micans">micans</tp:taxon-name-part></tp:taxon-name></italic>; B. Genus <italic><tp:taxon-name><tp:taxon-name-part taxon-name-part-type="genus" reg="Myrmeleon">Myrmeleon</tp:taxon-name-part></tp:taxon-name></italic> (<italic><tp:taxon-name><tp:taxon-name-part taxon-name-part-type="genus" reg="Myrmeleon">Myrmeleon</tp:taxon-name-part> <tp:taxon-name-part taxon-name-part-type="species" reg="bore">bore</tp:taxon-name-part></tp:taxon-name></italic>, <italic><tp:taxon-name><tp:taxon-name-part taxon-name-part-type="genus" reg="Myrmeleon">Myrmeleon</tp:taxon-name-part> <tp:taxon-name-part taxon-name-part-type="species" reg="fomicarius">fomicarius</tp:taxon-name-part></tp:taxon-name></italic>, and <italic><tp:taxon-name><tp:taxon-name-part taxon-name-part-type="genus" reg="Myrmeleon">Myrmeleon</tp:taxon-name-part> <tp:taxon-name-part taxon-name-part-type="species" reg="immanis">immanis</tp:taxon-name-part></tp:taxon-name></italic>); C. <italic><tp:taxon-name><tp:taxon-name-part taxon-name-part-type="genus" reg="Dendroleon">Dendroleon</tp:taxon-name-part> <tp:taxon-name-part taxon-name-part-type="species" reg="pupillaris">pupillaris</tp:taxon-name-part></tp:taxon-name></italic> and <italic><tp:taxon-name><tp:taxon-name-part taxon-name-part-type="genus" reg="Nepsalus">Nepsalus</tp:taxon-name-part> <tp:taxon-name-part taxon-name-part-type="species" reg="jezoensis">jezoensis</tp:taxon-name-part></tp:taxon-name></italic>; D. <italic>Genus <tp:taxon-name><tp:taxon-name-part taxon-name-part-type="genus" reg="Distoleon">Distoleon</tp:taxon-name-part></tp:taxon-name></italic> (<italic><tp:taxon-name><tp:taxon-name-part taxon-name-part-type="genus" reg="Distoleon">Distoleon</tp:taxon-name-part> <tp:taxon-name-part taxon-name-part-type="species" reg="littoralis">littoralis</tp:taxon-name-part></tp:taxon-name></italic> and <italic><tp:taxon-name><tp:taxon-name-part taxon-name-part-type="genus" reg="Distoleon">Distoleon</tp:taxon-name-part> <tp:taxon-name-part taxon-name-part-type="species" reg="nigricans">nigricans</tp:taxon-name-part></tp:taxon-name></italic>); E. Genus <italic><tp:taxon-name><tp:taxon-name-part taxon-name-part-type="genus" reg="Paraglenurus">Paraglenurus</tp:taxon-name-part></tp:taxon-name></italic> (<italic><tp:taxon-name><tp:taxon-name-part taxon-name-part-type="genus" reg="Paraglenurus">Paraglenurus</tp:taxon-name-part> <tp:taxon-name-part taxon-name-part-type="species" reg="albiventris">albiventris</tp:taxon-name-part></tp:taxon-name></italic>, <italic><tp:taxon-name><tp:taxon-name-part taxon-name-part-type="genus" reg="Paraglenurus">Paraglenurus</tp:taxon-name-part> <tp:taxon-name-part taxon-name-part-type="species" reg="japonicus">japonicus</tp:taxon-name-part></tp:taxon-name></italic>, and <italic><tp:taxon-name><tp:taxon-name-part taxon-name-part-type="genus" reg="Paraglenurus">Paraglenurus</tp:taxon-name-part> <tp:taxon-name-part taxon-name-part-type="species" reg="melanostictus">melanostictus</tp:taxon-name-part></tp:taxon-name></italic>); F. <italic><tp:taxon-name><tp:taxon-name-part taxon-name-part-type="genus" reg="Euroleon">Euroleon</tp:taxon-name-part> <tp:taxon-name-part taxon-name-part-type="species" reg="coreanus">coreanus</tp:taxon-name-part></tp:taxon-name></italic> and <italic><tp:taxon-name><tp:taxon-name-part taxon-name-part-type="genus" reg="Deutoleon">Deutoleon</tp:taxon-name-part> <tp:taxon-name-part taxon-name-part-type="species" reg="lineatus">lineatus</tp:taxon-name-part> <tp:taxon-name-part taxon-name-part-type="subspecies" reg="lineatus">lineatus</tp:taxon-name-part></tp:taxon-name></italic>; H. <italic><tp:taxon-name><tp:taxon-name-part taxon-name-part-type="genus" reg="Ascalohybris">Ascalohybris</tp:taxon-name-part> <tp:taxon-name-part taxon-name-part-type="species" reg="subjacens">subjacens</tp:taxon-name-part></tp:taxon-name></italic> and <italic><tp:taxon-name><tp:taxon-name-part taxon-name-part-type="genus" reg="Libelloides">Libelloides</tp:taxon-name-part> <tp:taxon-name-part taxon-name-part-type="species" reg="sibiricus">sibiricus</tp:taxon-name-part></tp:taxon-name></italic>.</p></caption><graphic xmlns:xlink="http://www.w3.org/1999/xlink" xlink:href="zookeys-1262-097_article-163194__-g037.jpg" position="float" orientation="portrait" xlink:type="simple" id="oo_1484343.jpg"><uri content-type="original_file" xlink:type="simple">https://binary.pensoft.net/fig/1484343</uri></graphic></fig></tp:treatment-sec><ref-list><ref id="B72"><mixed-citation xmlns:xlink="http://www.w3.org/1999/xlink" xlink:type="simple"><person-group><name name-style="western"><surname>Miller</surname><given-names>RB</given-names></name><name name-style="western"><surname>Stange</surname><given-names>LA</given-names></name><name name-style="western"><surname>Wang</surname><given-names>HY</given-names></name></person-group> (<year>1999</year>) <article-title>New species of antlions from Taiwan (<tp:taxon-name><tp:taxon-name-part taxon-name-part-type="order">Neuroptera</tp:taxon-name-part></tp:taxon-name>: <tp:taxon-name><tp:taxon-name-part taxon-name-part-type="family">Myrmeleontidae</tp:taxon-name-part></tp:taxon-name>).</article-title><source>Journal of the National Taiwan Museum</source><volume>52</volume>: <fpage>47</fpage>–<lpage>78</lpage>.</mixed-citation></ref><ref id="B145"><mixed-citation xmlns:xlink="http://www.w3.org/1999/xlink" xlink:type="simple"><person-group><name name-style="western"><surname>Zheng</surname><given-names>Y</given-names></name><name name-style="western"><surname>Hayashi</surname><given-names>F</given-names></name><name name-style="western"><surname>Price</surname><given-names>BW</given-names></name><name name-style="western"><surname>Liu</surname><given-names>X</given-names></name></person-group> (<year>2022</year>) <article-title>Unveiling the evolutionary history of a puzzling antlion genus <italic><tp:taxon-name><tp:taxon-name-part taxon-name-part-type="genus">Gatzara</tp:taxon-name-part></tp:taxon-name></italic> Navás (<tp:taxon-name><tp:taxon-name-part taxon-name-part-type="order">Neuroptera</tp:taxon-name-part></tp:taxon-name>: <tp:taxon-name><tp:taxon-name-part taxon-name-part-type="family">Myrmeleontidae</tp:taxon-name-part></tp:taxon-name>: <tp:taxon-name><tp:taxon-name-part taxon-name-part-type="subfamily">Dendroleontinae</tp:taxon-name-part></tp:taxon-name>) based on systematic revision, molecular phylogenetics, and biogeographic inference.</article-title><source>Insect Systematics and Diversity</source><volume>6</volume>(<issue>3</issue>): <fpage>4</fpage>. <ext-link xlink:href="10.1093/isd/ixac007" ext-link-type="doi" xlink:type="simple">https://doi.org/10.1093/isd/ixac007</ext-link></mixed-citation></ref><ref id="B33"><mixed-citation xmlns:xlink="http://www.w3.org/1999/xlink" xlink:type="simple"><person-group><name name-style="western"><surname>Hayashi</surname><given-names>F</given-names></name><name name-style="western"><surname>Saito</surname><given-names>K</given-names></name><name name-style="western"><surname>Matsumoto</surname><given-names>R</given-names></name><name name-style="western"><surname>Sugawara</surname><given-names>H</given-names></name></person-group> (<year>2024</year>) <article-title>A New Species of the Antlion Genus <italic><tp:taxon-name><tp:taxon-name-part taxon-name-part-type="genus">Nepsalus</tp:taxon-name-part></tp:taxon-name></italic> (<tp:taxon-name><tp:taxon-name-part taxon-name-part-type="order">Neuroptera</tp:taxon-name-part></tp:taxon-name>: <tp:taxon-name><tp:taxon-name-part taxon-name-part-type="family">Myrmeleontidae</tp:taxon-name-part></tp:taxon-name>) from the Ryukyus, Southern Japan.</article-title><source>Japanese Journal of Systematic Entomology</source><volume>30</volume>(<issue>2</issue>): <fpage>203</fpage>–<lpage>216</lpage>.</mixed-citation></ref></ref-list></tp:taxon-treatment>
