# Supplementary material for: ﻿A taxonomic review of the family Myrmeleontidae Latreille (Neuroptera, Myrmeleontiformia) from the Korean peninsula, highlighting the conservation value of this family
Source: Zookeys. 2025 Dec 4;1262:97–174. doi: 10.3897/zookeys.1262.163194 (PMC12699346; doi:10.3897/zookeys.1262.163194)
Supplement: XML Treatment for Distoleon [file zookeys.1262.163194-treatment17.xml]

<!DOCTYPE tp:taxon-treatment
  PUBLIC "-//TaxonX//DTD Taxonomic Treatment Publishing DTD v0 20100105//EN" "tax-treatment-NSO.dtd">
<tp:taxon-treatment xmlns:tp="http://www.plazi.org/taxpub"><tp:treatment-meta><kwd-group><label>Taxon classification</label><kwd>
                <named-content content-type="kingdom">Animalia</named-content>
              </kwd><kwd>
                <named-content content-type="order">Neuroptera</named-content>
              </kwd><kwd>
                <named-content content-type="family">Myrmeleontidae</named-content>
              </kwd></kwd-group><mixed-citation publication-type="journal"><person-group><name><surname>Kim</surname><given-names>Jiseung</given-names></name><name><surname>Ahn</surname><given-names>Neung-Ho</given-names></name><name><surname>Kim</surname><given-names>Sora</given-names></name></person-group><article-title>﻿A taxonomic review of the family <tp:taxon-name><tp:taxon-name-part taxon-name-part-type="family">Myrmeleontidae</tp:taxon-name-part></tp:taxon-name> Latreille (<tp:taxon-name><tp:taxon-name-part taxon-name-part-type="order">Neuroptera</tp:taxon-name-part></tp:taxon-name>, <tp:taxon-name><tp:taxon-name-part taxon-name-part-type="suborder">Myrmeleontiformia</tp:taxon-name-part></tp:taxon-name>) from the Korean peninsula, highlighting the conservation value of this family</article-title><source>Zookeys</source><day>04</day><month>12</month><year>2025</year><volume>1262</volume><fpage>97</fpage><lpage>174</lpage><pub-id pub-id-type="doi">10.3897/zookeys.1262.163194</pub-id></mixed-citation></tp:treatment-meta><tp:nomenclature><label>﻿Genus</label><tp:taxon-name><object-id xmlns:xlink="http://www.w3.org/1999/xlink" content-type="arpha" xlink:type="simple">58208645-DE3E-50E3-BE4B-3D7BF4EBF344</object-id>
            <tp:taxon-name-part taxon-name-part-type="genus" reg="Distoleon">Distoleon</tp:taxon-name-part>
          </tp:taxon-name><tp:taxon-authority>Banks, 1910</tp:taxon-authority><tp:nomenclature-citation-list><tp:nomenclature-citation><tp:taxon-name>
                <tp:taxon-name-part taxon-name-part-type="genus" reg="Distoleon">Distoleon</tp:taxon-name-part>
              </tp:taxon-name><comment>Banks, 1910: 42. Type species: <tp:taxon-name><tp:taxon-name-part taxon-name-part-type="genus" reg="Distoleon">Distoleon</tp:taxon-name-part> <tp:taxon-name-part taxon-name-part-type="species" reg="verticalis">verticalis</tp:taxon-name-part></tp:taxon-name> Banks, 1910. Type locality: Australia: Mid-Queensland.</comment></tp:nomenclature-citation><tp:nomenclature-citation><tp:taxon-name>
                <tp:taxon-name-part taxon-name-part-type="genus" reg="Formicaleo">Formicaleo</tp:taxon-name-part>
              </tp:taxon-name><comment>Brauer, 1855: 719.</comment></tp:nomenclature-citation><tp:nomenclature-citation><tp:taxon-name>
                <tp:taxon-name-part taxon-name-part-type="genus" reg="Eidoleon">Eidoleon</tp:taxon-name-part>
              </tp:taxon-name><comment>Esben-petersen, 1918: 15.</comment></tp:nomenclature-citation><tp:nomenclature-citation><tp:taxon-name>
                <tp:taxon-name-part taxon-name-part-type="genus" reg="Salvaza">Salvaza</tp:taxon-name-part>
              </tp:taxon-name><comment>Navás, 1917:12.</comment></tp:nomenclature-citation><tp:nomenclature-citation><tp:taxon-name>
                <tp:taxon-name-part taxon-name-part-type="genus" reg="Feinerus">Feinerus</tp:taxon-name-part>
              </tp:taxon-name><comment>Navás, 1919a: 190.</comment></tp:nomenclature-citation><tp:nomenclature-citation><tp:taxon-name>
                <tp:taxon-name-part taxon-name-part-type="genus" reg="Nefeirus">Nefeirus</tp:taxon-name-part>
              </tp:taxon-name><comment>Navás, 1926: 103.</comment></tp:nomenclature-citation><tp:nomenclature-citation><tp:taxon-name>
                <tp:taxon-name-part taxon-name-part-type="genus" reg="Dolicholeon">Dolicholeon</tp:taxon-name-part>
              </tp:taxon-name><comment>Navás, 1929: 190.</comment></tp:nomenclature-citation><tp:nomenclature-citation><tp:taxon-name>
                <tp:taxon-name-part taxon-name-part-type="genus" reg="Hyloleon">Hyloleon</tp:taxon-name-part>
              </tp:taxon-name><comment>Navás, 1929: 188.</comment></tp:nomenclature-citation><tp:nomenclature-citation><tp:taxon-name>
                <tp:taxon-name-part taxon-name-part-type="genus" reg="Nasma">Nasma</tp:taxon-name-part>
              </tp:taxon-name><comment>Navás, 1930b: 409.</comment></tp:nomenclature-citation><tp:nomenclature-citation><tp:taxon-name>
                <tp:taxon-name-part taxon-name-part-type="genus" reg="Feina">Feina</tp:taxon-name-part>
              </tp:taxon-name><comment>Navás, 1931: 263.</comment></tp:nomenclature-citation><tp:nomenclature-citation><tp:taxon-name>
                <tp:taxon-name-part taxon-name-part-type="genus" reg="Vessa">Vessa</tp:taxon-name-part>
              </tp:taxon-name><comment>Navás, 1931: 265.</comment></tp:nomenclature-citation><tp:nomenclature-citation><tp:taxon-name>
                <tp:taxon-name-part taxon-name-part-type="genus" reg="Formileo">Formileo</tp:taxon-name-part>
              </tp:taxon-name><comment>Navás, 1933: 312.</comment></tp:nomenclature-citation><tp:nomenclature-citation><tp:taxon-name>
                <tp:taxon-name-part taxon-name-part-type="genus" reg="Nima">Nima</tp:taxon-name-part>
              </tp:taxon-name><comment>Navás, 1935: 53.</comment></tp:nomenclature-citation></tp:nomenclature-citation-list></tp:nomenclature><tp:treatment-sec sec-type="diagnosis" id="SECID0ECRCI"><title>Diagnosis.</title><p>Adult. Medium to large sized antlions; forewing presectoral area usually with approximately 5–10 crossveins; forewing vein <abbrev xmlns:xlink="http://www.w3.org/1999/xlink" xlink:title="radius posterior" id="ABBRID0EIRCI" xlink:type="simple">RP</abbrev> arising beyond <abbrev xmlns:xlink="http://www.w3.org/1999/xlink" xlink:title="cubitus anterior" id="ABBRID0EMRCI" xlink:type="simple">CuA</abbrev> fork; forewing vein <abbrev xmlns:xlink="http://www.w3.org/1999/xlink" xlink:title="anal veins" id="ABBRID0EQRCI" xlink:type="simple">2A</abbrev> fused with <abbrev xmlns:xlink="http://www.w3.org/1999/xlink" xlink:title="anal veins" id="ABBRID0EURCI" xlink:type="simple">3A</abbrev>; hindwing presectoral area with one crossvein; hindwing vein <abbrev xmlns:xlink="http://www.w3.org/1999/xlink" xlink:title="radius posterior" id="ABBRID0EYRCI" xlink:type="simple">RP</abbrev> arising before <abbrev xmlns:xlink="http://www.w3.org/1999/xlink" xlink:title="media posterior" id="ABBRID0E3RCI" xlink:type="simple">MP</abbrev> fork; male without pilula axillaris; tibial spurs approximately as long as combined lengths of tarsomeres 1–3 in hindleg (<xref ref-type="bibr" rid="B119">Sekimoto 2014</xref>). Third instar larva. Mandibles equipped with three equidistant teeth; first pair of mesothoracic setiferous processes pedunculated, second pair sub-pedunculated; sternite VIII with odontoid processes; sternite IX with two rastra each with four digging setae (<xref ref-type="bibr" rid="B3">Badano and Pantaleoni 2014a</xref>).</p></tp:treatment-sec><tp:treatment-sec sec-type="distribution" id="SECID0EISCI"><title>Distribution.</title><p>Old world (<xref ref-type="bibr" rid="B3">Badano and Pantaleoni 2014a</xref>).</p></tp:treatment-sec><ref-list><ref id="B119"><mixed-citation xmlns:xlink="http://www.w3.org/1999/xlink" xlink:type="simple"><person-group><name name-style="western"><surname>Sekimoto</surname><given-names>S</given-names></name></person-group> (<year>2014</year>) <article-title>Review of Japanese <tp:taxon-name><tp:taxon-name-part taxon-name-part-type="family">Myrmeleontidae</tp:taxon-name-part></tp:taxon-name> (<tp:taxon-name><tp:taxon-name-part taxon-name-part-type="order">Neuroptera</tp:taxon-name-part></tp:taxon-name>).</article-title><source><tp:taxon-name><tp:taxon-name-part taxon-name-part-type="class">Insecta</tp:taxon-name-part></tp:taxon-name> Matsumurana</source><volume>70</volume>: <fpage>1</fpage>–<lpage>87</lpage>.</mixed-citation></ref><ref id="B3"><mixed-citation xmlns:xlink="http://www.w3.org/1999/xlink" xlink:type="simple"><person-group><name name-style="western"><surname>Badano</surname><given-names>D</given-names></name><name name-style="western"><surname>Pantaleoni</surname><given-names>RA</given-names></name></person-group> (<year>2014a</year>) <article-title>The larvae of European <tp:taxon-name><tp:taxon-name-part taxon-name-part-type="family">Myrmeleontidae</tp:taxon-name-part></tp:taxon-name> (<tp:taxon-name><tp:taxon-name-part taxon-name-part-type="order">Neuroptera</tp:taxon-name-part></tp:taxon-name>).</article-title><source>Zootaxa</source><volume>3762</volume>(<issue>1</issue>): <fpage>1</fpage>–<lpage>71</lpage>. <ext-link xlink:href="10.11646/zootaxa.3762.1.1" ext-link-type="doi" xlink:type="simple">https://doi.org/10.11646/zootaxa.3762.1.1</ext-link></mixed-citation></ref></ref-list></tp:taxon-treatment>
