# Supplementary material for: ﻿A taxonomic review of the family Myrmeleontidae Latreille (Neuroptera, Myrmeleontiformia) from the Korean peninsula, highlighting the conservation value of this family
Source: Zookeys. 2025 Dec 4;1262:97–174. doi: 10.3897/zookeys.1262.163194 (PMC12699346; doi:10.3897/zookeys.1262.163194)
Supplement: XML Treatment for Distoleon nigricans [file zookeys.1262.163194-treatment19.xml]

<!DOCTYPE tp:taxon-treatment
  PUBLIC "-//TaxonX//DTD Taxonomic Treatment Publishing DTD v0 20100105//EN" "tax-treatment-NSO.dtd">
<tp:taxon-treatment xmlns:tp="http://www.plazi.org/taxpub"><tp:treatment-meta><kwd-group><label>Taxon classification</label><kwd>
                <named-content content-type="kingdom">Animalia</named-content>
              </kwd><kwd>
                <named-content content-type="order">Neuroptera</named-content>
              </kwd><kwd>
                <named-content content-type="family">Myrmeleontidae</named-content>
              </kwd></kwd-group><mixed-citation publication-type="journal"><person-group><name><surname>Kim</surname><given-names>Jiseung</given-names></name><name><surname>Ahn</surname><given-names>Neung-Ho</given-names></name><name><surname>Kim</surname><given-names>Sora</given-names></name></person-group><article-title>﻿A taxonomic review of the family <tp:taxon-name><tp:taxon-name-part taxon-name-part-type="family">Myrmeleontidae</tp:taxon-name-part></tp:taxon-name> Latreille (<tp:taxon-name><tp:taxon-name-part taxon-name-part-type="order">Neuroptera</tp:taxon-name-part></tp:taxon-name>, <tp:taxon-name><tp:taxon-name-part taxon-name-part-type="suborder">Myrmeleontiformia</tp:taxon-name-part></tp:taxon-name>) from the Korean peninsula, highlighting the conservation value of this family</article-title><source>Zookeys</source><day>04</day><month>12</month><year>2025</year><volume>1262</volume><fpage>97</fpage><lpage>174</lpage><pub-id pub-id-type="doi">10.3897/zookeys.1262.163194</pub-id></mixed-citation></tp:treatment-meta><tp:nomenclature><label>﻿</label><tp:taxon-name><object-id xmlns:xlink="http://www.w3.org/1999/xlink" content-type="arpha" xlink:type="simple">553555B6-C1BE-588E-927D-4FB519F73AA2</object-id>
            <tp:taxon-name-part taxon-name-part-type="genus" reg="Distoleon">Distoleon</tp:taxon-name-part>
            <tp:taxon-name-part taxon-name-part-type="species" reg="nigricans">nigricans</tp:taxon-name-part>
          </tp:taxon-name><tp:taxon-authority>(Okamoto, 1910)</tp:taxon-authority><xref ref-type="fig" rid="F21">Figs 21</xref><xref ref-type="fig" rid="F37">, 37D</xref><tp:nomenclature-citation-list><tp:nomenclature-citation><tp:taxon-name>
                <tp:taxon-name-part taxon-name-part-type="genus" reg="Formicaleo">Formicaleo</tp:taxon-name-part> <tp:taxon-name-part taxon-name-part-type="species" reg="nigricans">nigricans</tp:taxon-name-part></tp:taxon-name><comment>Okamoto, 1910: 288. Type locality: Japan.</comment></tp:nomenclature-citation><tp:nomenclature-citation><tp:taxon-name>
                <tp:taxon-name-part taxon-name-part-type="genus" reg="Formicaleon">Formicaleon</tp:taxon-name-part> <tp:taxon-name-part taxon-name-part-type="species" reg="nigricans">nigricans</tp:taxon-name-part></tp:taxon-name><comment>(Okamoto, 1910): <xref ref-type="bibr" rid="B109">Okamoto 1914</xref>: 249.</comment></tp:nomenclature-citation><tp:nomenclature-citation><tp:taxon-name>
                <tp:taxon-name-part taxon-name-part-type="genus" reg="Distoleon">Distoleon</tp:taxon-name-part> <tp:taxon-name-part taxon-name-part-type="species" reg="nigricans">nigricans</tp:taxon-name-part></tp:taxon-name><comment>(Okamoto, 1910): <xref ref-type="bibr" rid="B46">Kuwayama 1956</xref>: 30.</comment></tp:nomenclature-citation></tp:nomenclature-citation-list></tp:nomenclature><tp:treatment-sec sec-type="material" id="SECID0EGCDI"><title>Specimens examined.</title><p>[<bold><abbrev xmlns:xlink="http://www.w3.org/1999/xlink" content-type="institution" xlink:title="Jeonbuk National University" id="ABBRID0ENCDI" xlink:type="simple">JBNU</abbrev></bold>] 1♂1♀, Oeseonmi-ri, Onjeong-myeon, Uljin-gun, Gyeongsangbuk-do, Korea, 9.VII.2022, J.S. Kim; • 1♀, Cheonggye-ri, Paldeok-myeon, Sunchang-gun, Jeonbuk-do, Korea, 21.VII.2022, J.I. Shim; • 1♀, Oeseonmi-ri, Onjeong-myeon, Uljin-gun, Gyeongsangbuk-do, Korea, 27.VII.2022, J.S. Kim; • 1♀, Sindu-ri, Wonbuk-myeon, Taean-gun, Chungcheongnam-do, Korea, 17.VI.2023, J.S. Kim; • 2♀, Yulji-ri, Susan-myeon, Jecheon-si, Chungcheongbuk-do, Korea, 24.VI.2023, J.S. Kim; • 2♀, Samjung-ri, Macheon-myeon, Hamyang-gun, Gyeongsangnam-do, Korea, 14.VII.2023, H. Han; • 1♀, Changwon-ri, Nam-myeon, Yeongwol-gun, Gangwon-do, Korea, 12.VI.2024, J.S. Kim; • 3♀, Yeokpyeong-ri, Daebyeong-myeon, Hapcheon-gun, Gyeongsangnam-do, Korea, 19.VI.2024, Y.T. Jang; • 2♀, Daegwang-ri, Sinseo-myeon, Yeoncheon-gun, Gyeonggi-do. 25.VII.2024, H. Han.</p></tp:treatment-sec><tp:treatment-sec sec-type="diagnosis" id="SECID0ESCDI"><title>Diagnosis.</title><p><italic><tp:taxon-name><tp:taxon-name-part taxon-name-part-type="genus" reg="Distoleon">Distoleon</tp:taxon-name-part> <tp:taxon-name-part taxon-name-part-type="species" reg="nigricans">nigricans</tp:taxon-name-part></tp:taxon-name></italic> has large, nearly circular, well-developed, dark brown spots in the cubital area of the forewing and the rhegma area of the hindwing. Pronotum has narrow yellow longitudinal middle stripe.</p></tp:treatment-sec><tp:treatment-sec sec-type="description" id="SECID0EDDDI"><title>Description.</title><p><bold>Male, adult. <italic>Head</italic></bold> (Fig. <xref ref-type="fig" rid="F21">21B, C</xref>). Vertex slightly narrow, slightly raised, reddish brown. Frons reddish brown, with broad dark brown band extending from below vertex to below base of antenna; clypeus yellow, with long pale brown hairs. Antenna dark brown, long, with slightly defined club, densely covered with short black hairs; flagellum comprising ~45 flagellomeres, each flagellomere with distal yellow annulation. Mouthparts brown; labrum brown, with hyaline brown hairs; maxillary palpus brown; labial palpus brown, 3<sup>rd</sup> labial palpomere dark brown.</p><fig id="F21" position="float" orientation="portrait"><object-id xmlns:xlink="http://www.w3.org/1999/xlink" content-type="doi" xlink:type="simple">10.3897/zookeys.1262.163194.figure21</object-id><object-id xmlns:xlink="http://www.w3.org/1999/xlink" content-type="arpha" xlink:type="simple">36DDB72C-3C1B-5FE8-ADF8-B076A0B0C075</object-id><label>Figure 21.</label><caption><p><italic><tp:taxon-name><tp:taxon-name-part taxon-name-part-type="genus" reg="Distoleon">Distoleon</tp:taxon-name-part> <tp:taxon-name-part taxon-name-part-type="species" reg="nigricans">nigricans</tp:taxon-name-part></tp:taxon-name></italic> (Okamoto, 1910), adult. A. Dorsal habitus, male; B. Head, frontal view; C. Head and thorax, dorsal view; D, E. Male terminalia: D. Lateral view; E. Ventral view; F, G. Female terminalia: F. Lateral view; G. Ventral view; H–K. Male genitalia: H. Dorsal view; I. Ventral view; J. Lateral view; K. Caudal view.</p></caption><graphic xmlns:xlink="http://www.w3.org/1999/xlink" xlink:href="zookeys-1262-097_article-163194__-g021.jpg" position="float" orientation="portrait" xlink:type="simple" id="oo_1484326.jpg"><uri content-type="original_file" xlink:type="simple">https://binary.pensoft.net/fig/1484326</uri></graphic></fig><p><bold><italic>Thorax</italic></bold> (Fig. <xref ref-type="fig" rid="F21">21C</xref>). Pronotum broad, length shorter than width, dark brown, with narrow yellow longitudinal middle stripe, with long black hairs. Mesonotum and metanotum dark brown, with several yellow spots.</p><p><bold><italic>Legs</italic>.</bold> Coxae mostly dark brown, moderately covered with long white hairs. Femora mostly dark brown, partly brown; moderately covered with black and white hairs. Tibiae dark brown; moderately covered with black hairs. Tibial spurs brown proximally, reddish brown distally, long, curved, in forelegs and midlegs approximately as long as combined lengths of tarsomeres 1–4, in hindleg approximately as long as combined lengths of tarsomeres 1–3. Tarsi yellowish white, Tarsomere 5 longer than combined lengths of tarsomeres 1–4; claws reddish brown.</p><p><bold><italic>Wings</italic></bold> (Fig. <xref ref-type="fig" rid="F21">21A</xref>). With dark brown markings. Forewings veins and crossveins dark brown and pale yellow; presectoral area with 7–9 crossveins; <abbrev xmlns:xlink="http://www.w3.org/1999/xlink" xlink:title="radius posterior" id="ABBRID0EIFDI" xlink:type="simple">RP</abbrev> arising beyond <abbrev xmlns:xlink="http://www.w3.org/1999/xlink" xlink:title="cubitus anterior" id="ABBRID0EMFDI" xlink:type="simple">CuA</abbrev> fork; <abbrev xmlns:xlink="http://www.w3.org/1999/xlink" xlink:title="cubitus posteroir" id="ABBRID0EQFDI" xlink:type="simple">CuP</abbrev> supporting one cell before fusing with <abbrev xmlns:xlink="http://www.w3.org/1999/xlink" xlink:title="anal veins" id="ABBRID0EUFDI" xlink:type="simple">1A</abbrev>; <abbrev xmlns:xlink="http://www.w3.org/1999/xlink" xlink:title="anal veins" id="ABBRID0EYFDI" xlink:type="simple">2A</abbrev> fused with <abbrev xmlns:xlink="http://www.w3.org/1999/xlink" xlink:title="anal veins" id="ABBRID0E3FDI" xlink:type="simple">3A</abbrev> at same time, connected by one crossvein; pterostigma yellowish white; cubital area with large dark brown marking; anterior Banksian lines distinct; posterior Banksian lines distinct. Hindwings shorter and narrower than forewings; presectoral area with one crossvein; <abbrev xmlns:xlink="http://www.w3.org/1999/xlink" xlink:title="radius posterior" id="ABBRID0EAGDI" xlink:type="simple">RP</abbrev> arising before <abbrev xmlns:xlink="http://www.w3.org/1999/xlink" xlink:title="media posterior" id="ABBRID0EEGDI" xlink:type="simple">MP</abbrev> fork; pterostigma yellowish white; rhegma area with large dark brown marking; pterostigma yellowish white; anterior Banksian lines absent; posterior Banksian lines absent; male without pilula axillaris.</p><p><bold><italic>Abdomen</italic></bold> (Fig. <xref ref-type="fig" rid="F21">21A</xref>). Shorter than hindwing, dark brown, tergites II–VIII with variable yellow markings, densely covered with short black hairs.</p><p><bold><italic>Genitalia</italic></bold> (Fig. <xref ref-type="fig" rid="F21">21D, E, H–K</xref>). Ectoproct semicircular, covered with long black setae. Sternite IX narrow, covered with long black setae. Gonarcus reddish brown, arched. Mediuncus absent. Parameres well sclerotized, reddish brown, with long black setae, moderately hooked in lateral view.</p><p>Size. <abbrev xmlns:xlink="http://www.w3.org/1999/xlink" xlink:title="body length from the front of the head to the tip of the abdomen" id="ABBRID0EAHDI" xlink:type="simple">BL</abbrev>: 32.4 mm; <abbrev xmlns:xlink="http://www.w3.org/1999/xlink" xlink:title="forewing length from its base to apex" id="ABBRID0EEHDI" xlink:type="simple">FWL</abbrev>: 33.9 mm; <abbrev xmlns:xlink="http://www.w3.org/1999/xlink" xlink:title="hindwing length from its base to apex" id="ABBRID0EIHDI" xlink:type="simple">HWL</abbrev>: 31.9 mm.</p><p><bold>Female, adult.</bold> Except terminalia, generally similar to male. Terminalia (Fig. <xref ref-type="fig" rid="F21">21F, G</xref>): tergite VIII wider than tergite IX; tergite IX narrow, rectangular in lateral view; ectoproct semicircular in lateral view; lateral gonapophyses semicircular in lateral view, smaller than ectoproct; posterior gonapophyses short, with long black setae; anterior gonapophyses absent; pregenital plate absent.</p><p>Size. <abbrev xmlns:xlink="http://www.w3.org/1999/xlink" xlink:title="body length from the front of the head to the tip of the abdomen" id="ABBRID0EWHDI" xlink:type="simple">BL</abbrev>: 33.2–36.1 mm; <abbrev xmlns:xlink="http://www.w3.org/1999/xlink" xlink:title="forewing length from its base to apex" id="ABBRID0E1HDI" xlink:type="simple">FWL</abbrev>: 36.9–43.2 mm; <abbrev xmlns:xlink="http://www.w3.org/1999/xlink" xlink:title="hindwing length from its base to apex" id="ABBRID0E5HDI" xlink:type="simple">HWL</abbrev>: 34.8–39.9 mm.</p></tp:treatment-sec><tp:treatment-sec sec-type="notes" id="SECID0ECIDI"><title>Biological notes.</title><p><italic><tp:taxon-name><tp:taxon-name-part taxon-name-part-type="genus" reg="Distoleon">Distoleon</tp:taxon-name-part> <tp:taxon-name-part taxon-name-part-type="species" reg="nigricans">nigricans</tp:taxon-name-part></tp:taxon-name></italic> is a species that is observed in South Korea, primarily in inland areas across grasslands and mountainous topography (Fig. <xref ref-type="fig" rid="F37">37D</xref>). Adults emerge from June in South Korea. Larvae are known to be ambush hunters. They were not found during this study; for details on the larval ecology, refer to <xref ref-type="bibr" rid="B40">Ikeda and Okui (2017)</xref>.</p></tp:treatment-sec><tp:treatment-sec sec-type="distribution" id="SECID0E2IDI"><title>Distribution.</title><p>Korea, Japan, China (<xref ref-type="bibr" rid="B137">Wang et al. 2018</xref>).</p></tp:treatment-sec><tp:treatment-sec sec-type="remarks" id="SECID0EFJDI"><title>Remarks.</title><p><xref ref-type="bibr" rid="B111">Okamoto (1926)</xref> first reported <italic><tp:taxon-name><tp:taxon-name-part taxon-name-part-type="genus" reg="Distoleon">Distoleon</tp:taxon-name-part> <tp:taxon-name-part taxon-name-part-type="species" reg="nigrigans">nigrigans</tp:taxon-name-part></tp:taxon-name></italic> from Korea, misidentifying it as <italic><tp:taxon-name><tp:taxon-name-part taxon-name-part-type="genus" reg="Distoleon">D.</tp:taxon-name-part> <tp:taxon-name-part taxon-name-part-type="species" reg="tetragrammicus">tetragrammicus</tp:taxon-name-part></tp:taxon-name></italic>, a widespread species in the western Palaearctic, only avoiding cold climates and true deserts (<xref ref-type="bibr" rid="B3">Badano and Pantaleoni 2014a</xref>). In contrast, <italic><tp:taxon-name><tp:taxon-name-part taxon-name-part-type="genus" reg="Distoleon">D.</tp:taxon-name-part> <tp:taxon-name-part taxon-name-part-type="species" reg="nigricans">nigricans</tp:taxon-name-part></tp:taxon-name></italic> has only been reported to be distributed in northeast Asia (<xref ref-type="bibr" rid="B119">Sekimoto 2014</xref>; <xref ref-type="bibr" rid="B137">Wang et al. 2018</xref>).</p></tp:treatment-sec><tp:treatment-sec><!--Section generated to contain objects referenced in tp:taxon-treatment.--><fig id="F37" position="float" orientation="portrait"><object-id xmlns:xlink="http://www.w3.org/1999/xlink" content-type="doi" xlink:type="simple">10.3897/zookeys.1262.163194.figure37</object-id><object-id xmlns:xlink="http://www.w3.org/1999/xlink" content-type="arpha" xlink:type="simple">E2CD6C06-3C42-5EC7-9D28-8E2850267F96</object-id><label>Figure 37.</label><caption><p>Distribution maps. A. <italic><tp:taxon-name><tp:taxon-name-part taxon-name-part-type="genus" reg="Synclisis">Synclisis</tp:taxon-name-part> <tp:taxon-name-part taxon-name-part-type="species" reg="japonica">japonica</tp:taxon-name-part></tp:taxon-name></italic> and <italic><tp:taxon-name><tp:taxon-name-part taxon-name-part-type="genus" reg="Baliga">Baliga</tp:taxon-name-part> <tp:taxon-name-part taxon-name-part-type="species" reg="micans">micans</tp:taxon-name-part></tp:taxon-name></italic>; B. Genus <italic><tp:taxon-name><tp:taxon-name-part taxon-name-part-type="genus" reg="Myrmeleon">Myrmeleon</tp:taxon-name-part></tp:taxon-name></italic> (<italic><tp:taxon-name><tp:taxon-name-part taxon-name-part-type="genus" reg="Myrmeleon">Myrmeleon</tp:taxon-name-part> <tp:taxon-name-part taxon-name-part-type="species" reg="bore">bore</tp:taxon-name-part></tp:taxon-name></italic>, <italic><tp:taxon-name><tp:taxon-name-part taxon-name-part-type="genus" reg="Myrmeleon">Myrmeleon</tp:taxon-name-part> <tp:taxon-name-part taxon-name-part-type="species" reg="fomicarius">fomicarius</tp:taxon-name-part></tp:taxon-name></italic>, and <italic><tp:taxon-name><tp:taxon-name-part taxon-name-part-type="genus" reg="Myrmeleon">Myrmeleon</tp:taxon-name-part> <tp:taxon-name-part taxon-name-part-type="species" reg="immanis">immanis</tp:taxon-name-part></tp:taxon-name></italic>); C. <italic><tp:taxon-name><tp:taxon-name-part taxon-name-part-type="genus" reg="Dendroleon">Dendroleon</tp:taxon-name-part> <tp:taxon-name-part taxon-name-part-type="species" reg="pupillaris">pupillaris</tp:taxon-name-part></tp:taxon-name></italic> and <italic><tp:taxon-name><tp:taxon-name-part taxon-name-part-type="genus" reg="Nepsalus">Nepsalus</tp:taxon-name-part> <tp:taxon-name-part taxon-name-part-type="species" reg="jezoensis">jezoensis</tp:taxon-name-part></tp:taxon-name></italic>; D. <italic>Genus <tp:taxon-name><tp:taxon-name-part taxon-name-part-type="genus" reg="Distoleon">Distoleon</tp:taxon-name-part></tp:taxon-name></italic> (<italic><tp:taxon-name><tp:taxon-name-part taxon-name-part-type="genus" reg="Distoleon">Distoleon</tp:taxon-name-part> <tp:taxon-name-part taxon-name-part-type="species" reg="littoralis">littoralis</tp:taxon-name-part></tp:taxon-name></italic> and <italic><tp:taxon-name><tp:taxon-name-part taxon-name-part-type="genus" reg="Distoleon">Distoleon</tp:taxon-name-part> <tp:taxon-name-part taxon-name-part-type="species" reg="nigricans">nigricans</tp:taxon-name-part></tp:taxon-name></italic>); E. Genus <italic><tp:taxon-name><tp:taxon-name-part taxon-name-part-type="genus" reg="Paraglenurus">Paraglenurus</tp:taxon-name-part></tp:taxon-name></italic> (<italic><tp:taxon-name><tp:taxon-name-part taxon-name-part-type="genus" reg="Paraglenurus">Paraglenurus</tp:taxon-name-part> <tp:taxon-name-part taxon-name-part-type="species" reg="albiventris">albiventris</tp:taxon-name-part></tp:taxon-name></italic>, <italic><tp:taxon-name><tp:taxon-name-part taxon-name-part-type="genus" reg="Paraglenurus">Paraglenurus</tp:taxon-name-part> <tp:taxon-name-part taxon-name-part-type="species" reg="japonicus">japonicus</tp:taxon-name-part></tp:taxon-name></italic>, and <italic><tp:taxon-name><tp:taxon-name-part taxon-name-part-type="genus" reg="Paraglenurus">Paraglenurus</tp:taxon-name-part> <tp:taxon-name-part taxon-name-part-type="species" reg="melanostictus">melanostictus</tp:taxon-name-part></tp:taxon-name></italic>); F. <italic><tp:taxon-name><tp:taxon-name-part taxon-name-part-type="genus" reg="Euroleon">Euroleon</tp:taxon-name-part> <tp:taxon-name-part taxon-name-part-type="species" reg="coreanus">coreanus</tp:taxon-name-part></tp:taxon-name></italic> and <italic><tp:taxon-name><tp:taxon-name-part taxon-name-part-type="genus" reg="Deutoleon">Deutoleon</tp:taxon-name-part> <tp:taxon-name-part taxon-name-part-type="species" reg="lineatus">lineatus</tp:taxon-name-part> <tp:taxon-name-part taxon-name-part-type="subspecies" reg="lineatus">lineatus</tp:taxon-name-part></tp:taxon-name></italic>; H. <italic><tp:taxon-name><tp:taxon-name-part taxon-name-part-type="genus" reg="Ascalohybris">Ascalohybris</tp:taxon-name-part> <tp:taxon-name-part taxon-name-part-type="species" reg="subjacens">subjacens</tp:taxon-name-part></tp:taxon-name></italic> and <italic><tp:taxon-name><tp:taxon-name-part taxon-name-part-type="genus" reg="Libelloides">Libelloides</tp:taxon-name-part> <tp:taxon-name-part taxon-name-part-type="species" reg="sibiricus">sibiricus</tp:taxon-name-part></tp:taxon-name></italic>.</p></caption><graphic xmlns:xlink="http://www.w3.org/1999/xlink" xlink:href="zookeys-1262-097_article-163194__-g037.jpg" position="float" orientation="portrait" xlink:type="simple" id="oo_1484343.jpg"><uri content-type="original_file" xlink:type="simple">https://binary.pensoft.net/fig/1484343</uri></graphic></fig></tp:treatment-sec><ref-list><ref id="B109"><mixed-citation xmlns:xlink="http://www.w3.org/1999/xlink" xlink:type="simple"><person-group><name name-style="western"><surname>Okamoto</surname><given-names>H</given-names></name></person-group> (<year>1914</year>) <article-title>Verzeichnis Der Japanischen Myrmeleoniden.</article-title><source>Zoological Magazine</source><volume>26</volume>: <fpage>249</fpage>–<lpage>250</lpage>.</mixed-citation></ref><ref id="B46"><mixed-citation xmlns:xlink="http://www.w3.org/1999/xlink" xlink:type="simple"><person-group><name name-style="western"><surname>Kuwayama</surname><given-names>S</given-names></name></person-group> (<year>1956</year>) <article-title>An annotated list of the <tp:taxon-name><tp:taxon-name-part taxon-name-part-type="order">Neuroptera</tp:taxon-name-part></tp:taxon-name>-<tp:taxon-name><tp:taxon-name-part taxon-name-part-type="order">Planipennia</tp:taxon-name-part></tp:taxon-name> from Shikoku, Japan.</article-title><source>Transactions of the Shikoku Entomological Society</source><volume>5</volume>: <fpage>19</fpage>–<lpage>32</lpage>.</mixed-citation></ref><ref id="B40"><mixed-citation xmlns:xlink="http://www.w3.org/1999/xlink" xlink:type="simple"><person-group><name name-style="western"><surname>Ikeda</surname><given-names>H</given-names></name><name name-style="western"><surname>Okui</surname><given-names>K</given-names></name></person-group> (<year>2017</year>) <article-title><tp:taxon-name><tp:taxon-name-part taxon-name-part-type="family">Myrmeleontidae</tp:taxon-name-part></tp:taxon-name> of Hyogo Prefecture, Japan.</article-title><source>Kiberihamushi</source><volume>40</volume>: <fpage>14</fpage>–<lpage>30</lpage>.</mixed-citation></ref><ref id="B137"><mixed-citation xmlns:xlink="http://www.w3.org/1999/xlink" xlink:type="simple"><person-group><name name-style="western"><surname>Wang</surname><given-names>XL</given-names></name><name name-style="western"><surname>Zhan</surname><given-names>QB</given-names></name><name name-style="western"><surname>Wang</surname><given-names>AQ</given-names></name></person-group> (<year>2018</year>) <source>Fauna Sinica <tp:taxon-name><tp:taxon-name-part taxon-name-part-type="class">Insecta</tp:taxon-name-part></tp:taxon-name>, Vol. 68. <tp:taxon-name><tp:taxon-name-part taxon-name-part-type="order">Neuroptera</tp:taxon-name-part></tp:taxon-name><tp:taxon-name><tp:taxon-name-part taxon-name-part-type="superfamily">Myrmeleontoidea</tp:taxon-name-part></tp:taxon-name>.</source><publisher-name>Science Press</publisher-name>, <publisher-loc>Beijing</publisher-loc>, <size units="page">323 pp</size>.</mixed-citation></ref><ref id="B111"><mixed-citation xmlns:xlink="http://www.w3.org/1999/xlink" xlink:type="simple"><person-group><name name-style="western"><surname>Okamoto</surname><given-names>H</given-names></name></person-group> (<year>1926</year>) <article-title>Some <tp:taxon-name><tp:taxon-name-part taxon-name-part-type="family">Myrmeleonidae</tp:taxon-name-part></tp:taxon-name> and <tp:taxon-name><tp:taxon-name-part taxon-name-part-type="family">Ascalaphidae</tp:taxon-name-part></tp:taxon-name> from Corea.</article-title><source><tp:taxon-name><tp:taxon-name-part taxon-name-part-type="class">Insecta</tp:taxon-name-part></tp:taxon-name> Matsumurana</source><volume>1</volume>(<issue>1</issue>): <fpage>18</fpage>–<lpage>22</lpage>.</mixed-citation></ref><ref id="B3"><mixed-citation xmlns:xlink="http://www.w3.org/1999/xlink" xlink:type="simple"><person-group><name name-style="western"><surname>Badano</surname><given-names>D</given-names></name><name name-style="western"><surname>Pantaleoni</surname><given-names>RA</given-names></name></person-group> (<year>2014a</year>) <article-title>The larvae of European <tp:taxon-name><tp:taxon-name-part taxon-name-part-type="family">Myrmeleontidae</tp:taxon-name-part></tp:taxon-name> (<tp:taxon-name><tp:taxon-name-part taxon-name-part-type="order">Neuroptera</tp:taxon-name-part></tp:taxon-name>).</article-title><source>Zootaxa</source><volume>3762</volume>(<issue>1</issue>): <fpage>1</fpage>–<lpage>71</lpage>. <ext-link xlink:href="10.11646/zootaxa.3762.1.1" ext-link-type="doi" xlink:type="simple">https://doi.org/10.11646/zootaxa.3762.1.1</ext-link></mixed-citation></ref><ref id="B119"><mixed-citation xmlns:xlink="http://www.w3.org/1999/xlink" xlink:type="simple"><person-group><name name-style="western"><surname>Sekimoto</surname><given-names>S</given-names></name></person-group> (<year>2014</year>) <article-title>Review of Japanese <tp:taxon-name><tp:taxon-name-part taxon-name-part-type="family">Myrmeleontidae</tp:taxon-name-part></tp:taxon-name> (<tp:taxon-name><tp:taxon-name-part taxon-name-part-type="order">Neuroptera</tp:taxon-name-part></tp:taxon-name>).</article-title><source><tp:taxon-name><tp:taxon-name-part taxon-name-part-type="class">Insecta</tp:taxon-name-part></tp:taxon-name> Matsumurana</source><volume>70</volume>: <fpage>1</fpage>–<lpage>87</lpage>.</mixed-citation></ref></ref-list></tp:taxon-treatment>
