# Supplementary material for: ﻿A taxonomic review of the family Myrmeleontidae Latreille (Neuroptera, Myrmeleontiformia) from the Korean peninsula, highlighting the conservation value of this family
Source: Zookeys. 2025 Dec 4;1262:97–174. doi: 10.3897/zookeys.1262.163194 (PMC12699346; doi:10.3897/zookeys.1262.163194)
Supplement: XML Treatment for Paraglenurus [file zookeys.1262.163194-treatment20.xml]

<!DOCTYPE tp:taxon-treatment
  PUBLIC "-//TaxonX//DTD Taxonomic Treatment Publishing DTD v0 20100105//EN" "tax-treatment-NSO.dtd">
<tp:taxon-treatment xmlns:tp="http://www.plazi.org/taxpub"><tp:treatment-meta><kwd-group><label>Taxon classification</label><kwd>
                <named-content content-type="kingdom">Animalia</named-content>
              </kwd><kwd>
                <named-content content-type="order">Neuroptera</named-content>
              </kwd><kwd>
                <named-content content-type="family">Myrmeleontidae</named-content>
              </kwd></kwd-group><mixed-citation publication-type="journal"><person-group><name><surname>Kim</surname><given-names>Jiseung</given-names></name><name><surname>Ahn</surname><given-names>Neung-Ho</given-names></name><name><surname>Kim</surname><given-names>Sora</given-names></name></person-group><article-title>﻿A taxonomic review of the family <tp:taxon-name><tp:taxon-name-part taxon-name-part-type="family">Myrmeleontidae</tp:taxon-name-part></tp:taxon-name> Latreille (<tp:taxon-name><tp:taxon-name-part taxon-name-part-type="order">Neuroptera</tp:taxon-name-part></tp:taxon-name>, <tp:taxon-name><tp:taxon-name-part taxon-name-part-type="suborder">Myrmeleontiformia</tp:taxon-name-part></tp:taxon-name>) from the Korean peninsula, highlighting the conservation value of this family</article-title><source>Zookeys</source><day>04</day><month>12</month><year>2025</year><volume>1262</volume><fpage>97</fpage><lpage>174</lpage><pub-id pub-id-type="doi">10.3897/zookeys.1262.163194</pub-id></mixed-citation></tp:treatment-meta><tp:nomenclature><label>﻿Genus</label><tp:taxon-name><object-id xmlns:xlink="http://www.w3.org/1999/xlink" content-type="arpha" xlink:type="simple">DA862E87-2B2A-52D2-A88E-8471D32EFCBC</object-id>
            <tp:taxon-name-part taxon-name-part-type="genus" reg="Paraglenurus">Paraglenurus</tp:taxon-name-part>
          </tp:taxon-name><tp:taxon-authority>van der Weele, 1909</tp:taxon-authority><tp:nomenclature-citation-list><tp:nomenclature-citation><tp:taxon-name>
                <tp:taxon-name-part taxon-name-part-type="genus" reg="Paraglenurus">Paraglenurus</tp:taxon-name-part>
              </tp:taxon-name><comment>van der Weele, 1909: 29. Type species: <tp:taxon-name><tp:taxon-name-part taxon-name-part-type="genus" reg="Myrmeleon">Myrmeleon</tp:taxon-name-part> <tp:taxon-name-part taxon-name-part-type="species" reg="scopifer">scopifer</tp:taxon-name-part></tp:taxon-name> Gerstaecker, 1887. Type locality: Indonesia: Seram.</comment></tp:nomenclature-citation><tp:nomenclature-citation><tp:taxon-name>
                <tp:taxon-name-part taxon-name-part-type="genus" reg="Glenuroides">Glenuroides</tp:taxon-name-part>
              </tp:taxon-name><comment>Okamoto, 1910: 294.</comment></tp:nomenclature-citation><tp:nomenclature-citation><tp:taxon-name>
                <tp:taxon-name-part taxon-name-part-type="genus" reg="Eoleon">Eoleon</tp:taxon-name-part>
              </tp:taxon-name><comment>Navás, 1921: 65.</comment></tp:nomenclature-citation></tp:nomenclature-citation-list></tp:nomenclature><tp:treatment-sec sec-type="diagnosis" id="SECID0ELNDI"><title>Diagnosis.</title><p>Adult. Antenna longer than head plus thoracic length.; eye large, nearly as wide as frons; leg slender, hind femur plus tibia nearly as long as entire length of head plus thorax; pretarsal claw opposable; male paramere curved slender plate-like; mediuncus prominent; female tergite VII with some thick setae on posterior margin; posterior gonapophyses elongate, digitiform; lateral gonapophyses covered with thick digging setae. Third instar larva. Distance between base of mandible and first tooth shorter than that between first and third teeth; third tooth larger than second tooth; abdominal spiracles developed, prominent; abdominal sternite VIII without odontoid processes; rastra of abdominal sternite IX with inner digging seta shorter by 1/3 than the others (<xref ref-type="bibr" rid="B148">Zheng and Liu 2025</xref>).</p></tp:treatment-sec><tp:treatment-sec sec-type="distribution" id="SECID0EVNDI"><title>Distribution.</title><p>Asia (China, Indonesia, Japan, Korea, Russia (Far east), Vietnam), Africa (Madagascar, Seychelles) (<xref ref-type="bibr" rid="B119">Sekimoto 2014</xref>; <xref ref-type="bibr" rid="B1">Ábrahám 2023</xref>; <xref ref-type="bibr" rid="B148">Zheng and Liu 2025</xref>)</p></tp:treatment-sec><ref-list><ref id="B148"><mixed-citation xmlns:xlink="http://www.w3.org/1999/xlink" xlink:type="simple"><person-group><name name-style="western"><surname>Zheng</surname><given-names>Y</given-names></name><name name-style="western"><surname>Liu</surname><given-names>X</given-names></name></person-group> (<year>2025</year>) <article-title>Taxonomic notes on the antlion genus <italic><tp:taxon-name><tp:taxon-name-part taxon-name-part-type="genus">Paraglenurus</tp:taxon-name-part></tp:taxon-name></italic> van der Weele (<tp:taxon-name><tp:taxon-name-part taxon-name-part-type="order">Neuroptera</tp:taxon-name-part></tp:taxon-name>: <tp:taxon-name><tp:taxon-name-part taxon-name-part-type="family">Myrmeleontidae</tp:taxon-name-part></tp:taxon-name>: <tp:taxon-name><tp:taxon-name-part taxon-name-part-type="subfamily">Nemoleontinae</tp:taxon-name-part></tp:taxon-name>), with some new findings from China and Vietnam.</article-title><source>Entomotaxonomia</source><volume>47</volume>: <fpage>30</fpage>–<lpage>59</lpage>.</mixed-citation></ref><ref id="B119"><mixed-citation xmlns:xlink="http://www.w3.org/1999/xlink" xlink:type="simple"><person-group><name name-style="western"><surname>Sekimoto</surname><given-names>S</given-names></name></person-group> (<year>2014</year>) <article-title>Review of Japanese <tp:taxon-name><tp:taxon-name-part taxon-name-part-type="family">Myrmeleontidae</tp:taxon-name-part></tp:taxon-name> (<tp:taxon-name><tp:taxon-name-part taxon-name-part-type="order">Neuroptera</tp:taxon-name-part></tp:taxon-name>).</article-title><source><tp:taxon-name><tp:taxon-name-part taxon-name-part-type="class">Insecta</tp:taxon-name-part></tp:taxon-name> Matsumurana</source><volume>70</volume>: <fpage>1</fpage>–<lpage>87</lpage>.</mixed-citation></ref><ref id="B1"><mixed-citation xmlns:xlink="http://www.w3.org/1999/xlink" xlink:type="simple"><person-group><name name-style="western"><surname>Ábrahám</surname><given-names>L</given-names></name></person-group> (<year>2023</year>) <article-title><italic><tp:taxon-name><tp:taxon-name-part taxon-name-part-type="genus">Paraglenurus</tp:taxon-name-part> <tp:taxon-name-part taxon-name-part-type="species">ornatus</tp:taxon-name-part></tp:taxon-name></italic> (Needham, 1913) comb. n. from the Seychelles (<tp:taxon-name><tp:taxon-name-part taxon-name-part-type="order">Neuroptera</tp:taxon-name-part></tp:taxon-name>: <tp:taxon-name><tp:taxon-name-part taxon-name-part-type="family">Myrmeleontidae</tp:taxon-name-part></tp:taxon-name>).</article-title><source>Natura Somogyiensis</source><volume>40</volume>: <fpage>23</fpage>–<lpage>30</lpage>. <ext-link xlink:href="10.24394/NatSom.2023.40.23" ext-link-type="doi" xlink:type="simple">https://doi.org/10.24394/NatSom.2023.40.23</ext-link></mixed-citation></ref></ref-list></tp:taxon-treatment>
