# Supplementary material for: ﻿A taxonomic review of the family Myrmeleontidae Latreille (Neuroptera, Myrmeleontiformia) from the Korean peninsula, highlighting the conservation value of this family
Source: Zookeys. 2025 Dec 4;1262:97–174. doi: 10.3897/zookeys.1262.163194 (PMC12699346; doi:10.3897/zookeys.1262.163194)
Supplement: XML Treatment for Paraglenurus albiventris [file zookeys.1262.163194-treatment21.xml]

<!DOCTYPE tp:taxon-treatment
  PUBLIC "-//TaxonX//DTD Taxonomic Treatment Publishing DTD v0 20100105//EN" "tax-treatment-NSO.dtd">
<tp:taxon-treatment xmlns:tp="http://www.plazi.org/taxpub"><tp:treatment-meta><kwd-group><label>Taxon classification</label><kwd>
                <named-content content-type="kingdom">Animalia</named-content>
              </kwd><kwd>
                <named-content content-type="order">Neuroptera</named-content>
              </kwd><kwd>
                <named-content content-type="family">Myrmeleontidae</named-content>
              </kwd></kwd-group><mixed-citation publication-type="journal"><person-group><name><surname>Kim</surname><given-names>Jiseung</given-names></name><name><surname>Ahn</surname><given-names>Neung-Ho</given-names></name><name><surname>Kim</surname><given-names>Sora</given-names></name></person-group><article-title>﻿A taxonomic review of the family <tp:taxon-name><tp:taxon-name-part taxon-name-part-type="family">Myrmeleontidae</tp:taxon-name-part></tp:taxon-name> Latreille (<tp:taxon-name><tp:taxon-name-part taxon-name-part-type="order">Neuroptera</tp:taxon-name-part></tp:taxon-name>, <tp:taxon-name><tp:taxon-name-part taxon-name-part-type="suborder">Myrmeleontiformia</tp:taxon-name-part></tp:taxon-name>) from the Korean peninsula, highlighting the conservation value of this family</article-title><source>Zookeys</source><day>04</day><month>12</month><year>2025</year><volume>1262</volume><fpage>97</fpage><lpage>174</lpage><pub-id pub-id-type="doi">10.3897/zookeys.1262.163194</pub-id></mixed-citation></tp:treatment-meta><tp:nomenclature><label>﻿</label><tp:taxon-name><object-id xmlns:xlink="http://www.w3.org/1999/xlink" content-type="arpha" xlink:type="simple">BDC5E412-785E-5B96-9903-2684B165A8F1</object-id>
            <tp:taxon-name-part taxon-name-part-type="genus" reg="Paraglenurus">Paraglenurus</tp:taxon-name-part>
            <tp:taxon-name-part taxon-name-part-type="species" reg="albiventris">albiventris</tp:taxon-name-part>
          </tp:taxon-name><tp:taxon-authority>Matsumoto, Kikuta &amp; Hayashi, 2021</tp:taxon-authority><xref ref-type="fig" rid="F22">Figs 22</xref><xref ref-type="fig" rid="F30">, 30</xref><xref ref-type="fig" rid="F37">, 37E</xref><tp:nomenclature-citation-list><tp:nomenclature-citation><tp:taxon-name>
                <tp:taxon-name-part taxon-name-part-type="genus" reg="Paraglenurus">Paraglenurus</tp:taxon-name-part> <tp:taxon-name-part taxon-name-part-type="species" reg="albiventris">albiventris</tp:taxon-name-part></tp:taxon-name><comment>Matsumoto, Kikuta &amp; Hayashi, 2021: 19. Type locality. Japan: Nara: Soni-mura: Kameyama: Taroji.</comment></tp:nomenclature-citation></tp:nomenclature-citation-list></tp:nomenclature><tp:treatment-sec sec-type="material" id="SECID0EFQDI"><title>Specimens examined.</title><p>[<bold><abbrev xmlns:xlink="http://www.w3.org/1999/xlink" content-type="institution" xlink:title="Jeonbuk National University" id="ABBRID0EMQDI" xlink:type="simple">JBNU</abbrev></bold>] • 1♂, Oeseonmi-ri, Onjeong-myeon, Uljin-gun, Gyeongsangbuk-do, Korea, 27.VII.2022, J.S. Kim; • 1♀, Samjung-ri, Macheon-myeon, Hamyang-gun, Gyeongsangnam-do, Korea, 17.IX.2022, J.S. Kim; • 4♀, Sindu-ri, Wonbuk-myeon, Taean-gun, Chungcheongnam-do, Korea, 17.VI.2023, J.S. Kim; • 1♀, Yulji-ri, Susan-myeon, Jecheon-si, Chungcheongbuk-do, 24.VI.2023, J.S. Kim; • 2♀, Woro-ri, Ugok-myeon, Goryeong-gun, Gyeongsangbuk-do, Korea, 22.VI.2024, Y.T. Jang; • 1♀, Sangwon-ri, Gachang-myeon, Dalseong-gun, Daegu, Korea, 23.VI.2024, Y.T. Jang; • 2♀, Cheonbu-ri, Buk-myeon, Ulleung-gun, Gyeongsangbuk-do, Korea, 10.VII.2024, J.S. Kim; • 1♀, Samgot-ri, Jung-myeon, Yeoncheon-gun, Gyeonggi-do, Korea, 11.VII.2024, Y.T. Jang; • 2♂, Nambu-ri, Inje-eup, Inje-gun, Gangwon-do, Korea, 28.VII.2024, Y.T. Jang; • 3♀, Yulji-ri, Susan-myeon, Jecheon-si, Chungcheongbuk-do, Korea, 30.VII.2024, J.S. Kim; • 1♀, Gureom-ri, Deokjeok-myeon, Ongjin-gun, Incheon, Korea, 15.VIII.2024, J.S. Kim.</p></tp:treatment-sec><tp:treatment-sec sec-type="diagnosis" id="SECID0ERQDI"><title>Diagnosis.</title><p>Compared to other species in the genus <italic><tp:taxon-name><tp:taxon-name-part taxon-name-part-type="genus" reg="Paraglenurus">Paraglenurus</tp:taxon-name-part></tp:taxon-name></italic>, <italic><tp:taxon-name><tp:taxon-name-part taxon-name-part-type="genus" reg="Paraglenurus">P.</tp:taxon-name-part> <tp:taxon-name-part taxon-name-part-type="species" reg="albiventris">albiventris</tp:taxon-name-part></tp:taxon-name></italic> has the morphological characteristics of largely whitish tergites II–V in the male, a usually weak preapical dark brown marking on the hindwing, and a vertex that is very wide and well-developed.</p></tp:treatment-sec><tp:treatment-sec sec-type="description" id="SECID0EJRDI"><title>Description.</title><p><bold>Male, adult. <italic>Head</italic></bold> (Fig. <xref ref-type="fig" rid="F22">22B, C</xref>). Vertex wide, strongly raised, reddish brown. Frons yellow, with broad dark brown band extending from below vertex to below base of antenna; clypeus yellow, with long black hairs. Antenna dark brown, long, with slightly defined club, densely covered with short black hairs; flagellum comprising ~42 flagellomeres, each flagellomere with distal yellow annulation. Mouthparts yellowish white; labrum yellowish white, with hyaline yellow hairs; maxillary palpus yellow; labial palpus yellow, spindle-shaped.</p><fig id="F22" position="float" orientation="portrait"><object-id xmlns:xlink="http://www.w3.org/1999/xlink" content-type="doi" xlink:type="simple">10.3897/zookeys.1262.163194.figure22</object-id><object-id xmlns:xlink="http://www.w3.org/1999/xlink" content-type="arpha" xlink:type="simple">FADD945B-425A-5108-BF5D-CDC2BDA56924</object-id><label>Figure 22.</label><caption><p><italic><tp:taxon-name><tp:taxon-name-part taxon-name-part-type="genus" reg="Paraglenurus">Paraglenurus</tp:taxon-name-part> <tp:taxon-name-part taxon-name-part-type="species" reg="albiventris">albiventris</tp:taxon-name-part></tp:taxon-name></italic> Matsumoto, Kikuta &amp; Hayashi, 2021, adult. A. Dorsal habitus, male; B. Head, frontal view; C. Head and thorax, dorsal view; D, E. Male terminalia: D. Lateral view; E. Ventral view; F, G. Female terminalia: F. Lateral view; G. Ventral view; H–K. Male genitalia: H. Dorsal view; I. Ventral view; J. Lateral view; K. Caudal view.</p></caption><graphic xmlns:xlink="http://www.w3.org/1999/xlink" xlink:href="zookeys-1262-097_article-163194__-g022.jpg" position="float" orientation="portrait" xlink:type="simple" id="oo_1484327.jpg"><uri content-type="original_file" xlink:type="simple">https://binary.pensoft.net/fig/1484327</uri></graphic></fig><p><bold><italic>Thorax</italic></bold> (Fig. <xref ref-type="fig" rid="F22">22C</xref>). Pronotum slender, longer than broad, brown, with long brown hairs. Mesonotum and metanotum dark brown, with yellow portions.</p><p><bold><italic>Legs</italic>.</bold> Coxae yellow, moderately covered with yellow hairs. Femora mostly dark brown, partly brown; moderately covered with black hairs. Tibiae dark brown; moderately covered with black hairs. Tibial spurs dark yellowish brown proximally, reddish brown distally, slightly long, slightly curved, approximately as long as tarsomere 1. Tarsi yellowish brown, tarsomere 5 as long as tarsomere 1; claws brown.</p><p><bold><italic>Wings</italic></bold> (Fig. <xref ref-type="fig" rid="F22">22A</xref>). With white and dark brown markings. Forewings veins and crossveins dark brown; presectoral area with 10 or 11 pterostigma yellowish white; <abbrev xmlns:xlink="http://www.w3.org/1999/xlink" xlink:title="radius posterior" id="ABBRID0EMTDI" xlink:type="simple">RP</abbrev> arising beyond <abbrev xmlns:xlink="http://www.w3.org/1999/xlink" xlink:title="cubitus anterior" id="ABBRID0EQTDI" xlink:type="simple">CuA</abbrev> fork; <abbrev xmlns:xlink="http://www.w3.org/1999/xlink" xlink:title="cubitus posteroir" id="ABBRID0EUTDI" xlink:type="simple">CuP</abbrev> supporting one cell before fusing with <abbrev xmlns:xlink="http://www.w3.org/1999/xlink" xlink:title="anal veins" id="ABBRID0EYTDI" xlink:type="simple">1A</abbrev>; <abbrev xmlns:xlink="http://www.w3.org/1999/xlink" xlink:title="anal veins" id="ABBRID0E3TDI" xlink:type="simple">2A</abbrev> fused with <abbrev xmlns:xlink="http://www.w3.org/1999/xlink" xlink:title="anal veins" id="ABBRID0EAUDI" xlink:type="simple">3A</abbrev>; pterostigma white; anterior Banksian lines absent; posterior Banksian lines absent. Hindwing slightly shorter and narrower than forewing; presectoral area with one crossvein; <abbrev xmlns:xlink="http://www.w3.org/1999/xlink" xlink:title="radius posterior" id="ABBRID0EEUDI" xlink:type="simple">RP</abbrev> arising before <abbrev xmlns:xlink="http://www.w3.org/1999/xlink" xlink:title="media posterior" id="ABBRID0EIUDI" xlink:type="simple">MP</abbrev> fork; pterostigma white; anterior Banksian lines absent; posterior Banksian lines absent; male without pilula axillaris.</p><p><bold><italic>Abdomen</italic></bold> (Fig. <xref ref-type="fig" rid="F22">22A</xref>). Shorter than hindwing, yellowish brown, densely covered with pale brown hairs; tergite II–V largely yellowish white.</p><p><bold><italic>Genitalia</italic></bold> (Fig. <xref ref-type="fig" rid="F22">22D, E, H–K</xref>). Ectoproct semicircular, with long black setae. Sternite IX narrow, covered with long black setae. Gonarcus brown, arched. Mediuncus lightly sclerotized, brown, moderately hooked in lateral view. Parameres well sclerotized, dark brown, triangular in caudal view.</p><p>Size. <abbrev xmlns:xlink="http://www.w3.org/1999/xlink" xlink:title="body length from the front of the head to the tip of the abdomen" id="ABBRID0EEVDI" xlink:type="simple">BL</abbrev>: 31.7–34.7 mm; <abbrev xmlns:xlink="http://www.w3.org/1999/xlink" xlink:title="forewing length from its base to apex" id="ABBRID0EIVDI" xlink:type="simple">FWL</abbrev>: 32.7–34.6 mm; <abbrev xmlns:xlink="http://www.w3.org/1999/xlink" xlink:title="hindwing length from its base to apex" id="ABBRID0EMVDI" xlink:type="simple">HWL</abbrev>: 32.5–33.3 mm.</p><p><bold>Female, adult.</bold> General morphology, except coloration of abdomen and terminalia, almost as in male. Abdomen: dark brown, tergite II–VII each with median triangular pale marking at posterior end; tergites III–V each with pair of large pale spot medially (Fig. <xref ref-type="fig" rid="F25">25</xref>). Terminalia (Fig. <xref ref-type="fig" rid="F22">22F, G</xref>): tergite VIII wider than tergite IX; tergite IX narrow, triangular in lateral view; ectoproct semicircular in lateral view; lateral gonapophyses semicircular in lateral view, smaller than ectoproct; posterior gonapophyses long, curved, with long black setae; anterior gonapophyses absent; pregenital distinct, plate triangular, presented on membrane below tergite VIII.</p><p>Size. <abbrev xmlns:xlink="http://www.w3.org/1999/xlink" xlink:title="body length from the front of the head to the tip of the abdomen" id="ABBRID0E5VDI" xlink:type="simple">BL</abbrev>: 25.8–31.1 mm; <abbrev xmlns:xlink="http://www.w3.org/1999/xlink" xlink:title="forewing length from its base to apex" id="ABBRID0ECWDI" xlink:type="simple">FWL</abbrev>: 29.4–36.2 mm; <abbrev xmlns:xlink="http://www.w3.org/1999/xlink" xlink:title="hindwing length from its base to apex" id="ABBRID0EGWDI" xlink:type="simple">HWL</abbrev>: 28.3–35.2 mm.</p></tp:treatment-sec><tp:treatment-sec sec-type="notes" id="SECID0EKWDI"><title>Biological notes.</title><p><italic><tp:taxon-name><tp:taxon-name-part taxon-name-part-type="genus" reg="Paraglenurus">Paraglenurus</tp:taxon-name-part> <tp:taxon-name-part taxon-name-part-type="species" reg="albiventris">albiventris</tp:taxon-name-part></tp:taxon-name></italic> is a species frequently observed in open environments, such as coastal dunes and inland grasslands, and is distributed throughout South Korea (Fig. <xref ref-type="fig" rid="F37">37E</xref>). Adults emerge earlier than other <italic><tp:taxon-name><tp:taxon-name-part taxon-name-part-type="genus" reg="Paraglenurus">Paraglenurus</tp:taxon-name-part></tp:taxon-name></italic> species in Korea, appearing from June. Larvae are known to be ambush hunters. They were not examined during this study; for details on their ecology, refer to <xref ref-type="bibr" rid="B64">Matsumoto et al. (2021)</xref>.</p></tp:treatment-sec><tp:treatment-sec sec-type="distribution" id="SECID0EKXDI"><title>Distribution.</title><p>Korea (new record), Japan (<xref ref-type="bibr" rid="B64">Matsumoto et al. 2021</xref>).</p></tp:treatment-sec><tp:treatment-sec sec-type="remarks" id="SECID0EUXDI"><title>Remarks.</title><p><italic><tp:taxon-name><tp:taxon-name-part taxon-name-part-type="genus" reg="Paraglenurus">Paraglenurus</tp:taxon-name-part> <tp:taxon-name-part taxon-name-part-type="species" reg="albiventris">albiventris</tp:taxon-name-part></tp:taxon-name></italic> was described by <xref ref-type="bibr" rid="B64">Matsumoto et al. (2021)</xref> based on specimens from Japan. A taxonomic review of the genus <italic><tp:taxon-name><tp:taxon-name-part taxon-name-part-type="genus" reg="Paraglenurus">Paraglenurus</tp:taxon-name-part></tp:taxon-name></italic> is needed in countries where it has been previously recorded.</p></tp:treatment-sec><tp:treatment-sec><!--Section generated to contain objects referenced in tp:taxon-treatment.--><fig id="F30" position="float" orientation="portrait"><object-id xmlns:xlink="http://www.w3.org/1999/xlink" content-type="doi" xlink:type="simple">10.3897/zookeys.1262.163194.figure30</object-id><object-id xmlns:xlink="http://www.w3.org/1999/xlink" content-type="arpha" xlink:type="simple">C2D1D517-818A-56A7-8F32-DBBD982846A9</object-id><label>Figure 30.</label><caption><p>Photographs of <italic><tp:taxon-name><tp:taxon-name-part taxon-name-part-type="genus" reg="Paraglenurus">Paraglenurus</tp:taxon-name-part> <tp:taxon-name-part taxon-name-part-type="species" reg="albiventris">albiventris</tp:taxon-name-part></tp:taxon-name></italic> in the field, A. Male; B. Female.</p></caption><graphic xmlns:xlink="http://www.w3.org/1999/xlink" xlink:href="zookeys-1262-097_article-163194__-g030.jpg" position="float" orientation="portrait" xlink:type="simple" id="oo_1484335.jpg"><uri content-type="original_file" xlink:type="simple">https://binary.pensoft.net/fig/1484335</uri></graphic></fig><fig id="F37" position="float" orientation="portrait"><object-id xmlns:xlink="http://www.w3.org/1999/xlink" content-type="doi" xlink:type="simple">10.3897/zookeys.1262.163194.figure37</object-id><object-id xmlns:xlink="http://www.w3.org/1999/xlink" content-type="arpha" xlink:type="simple">E2CD6C06-3C42-5EC7-9D28-8E2850267F96</object-id><label>Figure 37.</label><caption><p>Distribution maps. A. <italic><tp:taxon-name><tp:taxon-name-part taxon-name-part-type="genus" reg="Synclisis">Synclisis</tp:taxon-name-part> <tp:taxon-name-part taxon-name-part-type="species" reg="japonica">japonica</tp:taxon-name-part></tp:taxon-name></italic> and <italic><tp:taxon-name><tp:taxon-name-part taxon-name-part-type="genus" reg="Baliga">Baliga</tp:taxon-name-part> <tp:taxon-name-part taxon-name-part-type="species" reg="micans">micans</tp:taxon-name-part></tp:taxon-name></italic>; B. Genus <italic><tp:taxon-name><tp:taxon-name-part taxon-name-part-type="genus" reg="Myrmeleon">Myrmeleon</tp:taxon-name-part></tp:taxon-name></italic> (<italic><tp:taxon-name><tp:taxon-name-part taxon-name-part-type="genus" reg="Myrmeleon">Myrmeleon</tp:taxon-name-part> <tp:taxon-name-part taxon-name-part-type="species" reg="bore">bore</tp:taxon-name-part></tp:taxon-name></italic>, <italic><tp:taxon-name><tp:taxon-name-part taxon-name-part-type="genus" reg="Myrmeleon">Myrmeleon</tp:taxon-name-part> <tp:taxon-name-part taxon-name-part-type="species" reg="fomicarius">fomicarius</tp:taxon-name-part></tp:taxon-name></italic>, and <italic><tp:taxon-name><tp:taxon-name-part taxon-name-part-type="genus" reg="Myrmeleon">Myrmeleon</tp:taxon-name-part> <tp:taxon-name-part taxon-name-part-type="species" reg="immanis">immanis</tp:taxon-name-part></tp:taxon-name></italic>); C. <italic><tp:taxon-name><tp:taxon-name-part taxon-name-part-type="genus" reg="Dendroleon">Dendroleon</tp:taxon-name-part> <tp:taxon-name-part taxon-name-part-type="species" reg="pupillaris">pupillaris</tp:taxon-name-part></tp:taxon-name></italic> and <italic><tp:taxon-name><tp:taxon-name-part taxon-name-part-type="genus" reg="Nepsalus">Nepsalus</tp:taxon-name-part> <tp:taxon-name-part taxon-name-part-type="species" reg="jezoensis">jezoensis</tp:taxon-name-part></tp:taxon-name></italic>; D. <italic>Genus <tp:taxon-name><tp:taxon-name-part taxon-name-part-type="genus" reg="Distoleon">Distoleon</tp:taxon-name-part></tp:taxon-name></italic> (<italic><tp:taxon-name><tp:taxon-name-part taxon-name-part-type="genus" reg="Distoleon">Distoleon</tp:taxon-name-part> <tp:taxon-name-part taxon-name-part-type="species" reg="littoralis">littoralis</tp:taxon-name-part></tp:taxon-name></italic> and <italic><tp:taxon-name><tp:taxon-name-part taxon-name-part-type="genus" reg="Distoleon">Distoleon</tp:taxon-name-part> <tp:taxon-name-part taxon-name-part-type="species" reg="nigricans">nigricans</tp:taxon-name-part></tp:taxon-name></italic>); E. Genus <italic><tp:taxon-name><tp:taxon-name-part taxon-name-part-type="genus" reg="Paraglenurus">Paraglenurus</tp:taxon-name-part></tp:taxon-name></italic> (<italic><tp:taxon-name><tp:taxon-name-part taxon-name-part-type="genus" reg="Paraglenurus">Paraglenurus</tp:taxon-name-part> <tp:taxon-name-part taxon-name-part-type="species" reg="albiventris">albiventris</tp:taxon-name-part></tp:taxon-name></italic>, <italic><tp:taxon-name><tp:taxon-name-part taxon-name-part-type="genus" reg="Paraglenurus">Paraglenurus</tp:taxon-name-part> <tp:taxon-name-part taxon-name-part-type="species" reg="japonicus">japonicus</tp:taxon-name-part></tp:taxon-name></italic>, and <italic><tp:taxon-name><tp:taxon-name-part taxon-name-part-type="genus" reg="Paraglenurus">Paraglenurus</tp:taxon-name-part> <tp:taxon-name-part taxon-name-part-type="species" reg="melanostictus">melanostictus</tp:taxon-name-part></tp:taxon-name></italic>); F. <italic><tp:taxon-name><tp:taxon-name-part taxon-name-part-type="genus" reg="Euroleon">Euroleon</tp:taxon-name-part> <tp:taxon-name-part taxon-name-part-type="species" reg="coreanus">coreanus</tp:taxon-name-part></tp:taxon-name></italic> and <italic><tp:taxon-name><tp:taxon-name-part taxon-name-part-type="genus" reg="Deutoleon">Deutoleon</tp:taxon-name-part> <tp:taxon-name-part taxon-name-part-type="species" reg="lineatus">lineatus</tp:taxon-name-part> <tp:taxon-name-part taxon-name-part-type="subspecies" reg="lineatus">lineatus</tp:taxon-name-part></tp:taxon-name></italic>; H. <italic><tp:taxon-name><tp:taxon-name-part taxon-name-part-type="genus" reg="Ascalohybris">Ascalohybris</tp:taxon-name-part> <tp:taxon-name-part taxon-name-part-type="species" reg="subjacens">subjacens</tp:taxon-name-part></tp:taxon-name></italic> and <italic><tp:taxon-name><tp:taxon-name-part taxon-name-part-type="genus" reg="Libelloides">Libelloides</tp:taxon-name-part> <tp:taxon-name-part taxon-name-part-type="species" reg="sibiricus">sibiricus</tp:taxon-name-part></tp:taxon-name></italic>.</p></caption><graphic xmlns:xlink="http://www.w3.org/1999/xlink" xlink:href="zookeys-1262-097_article-163194__-g037.jpg" position="float" orientation="portrait" xlink:type="simple" id="oo_1484343.jpg"><uri content-type="original_file" xlink:type="simple">https://binary.pensoft.net/fig/1484343</uri></graphic></fig><fig id="F25" position="float" orientation="portrait"><object-id xmlns:xlink="http://www.w3.org/1999/xlink" content-type="doi" xlink:type="simple">10.3897/zookeys.1262.163194.figure25</object-id><object-id xmlns:xlink="http://www.w3.org/1999/xlink" content-type="arpha" xlink:type="simple">CAB2A2AF-B2CC-5E76-9C24-FEDE9C7966FF</object-id><label>Figure 25.</label><caption><p><italic><tp:taxon-name><tp:taxon-name-part taxon-name-part-type="genus" reg="Ascalohybris">Ascalohybris</tp:taxon-name-part> <tp:taxon-name-part taxon-name-part-type="species" reg="subjacens">subjacens</tp:taxon-name-part></tp:taxon-name></italic> (Walker, 1853), 2021, adult. A. Dorsal habitus, male; B. Head, frontal view; C. Head and thorax, dorsal view; D, E. Male terminalia: D. Lateral view; E. Ventral view; F, G. Female terminalia: F. Lateral view; G. Ventral view; H–K. Male genitalia: H. Dorsal view; I. Ventral view; J. Lateral view; K. Caudal view.</p></caption><graphic xmlns:xlink="http://www.w3.org/1999/xlink" xlink:href="zookeys-1262-097_article-163194__-g025.jpg" position="float" orientation="portrait" xlink:type="simple" id="oo_1484330.jpg"><uri content-type="original_file" xlink:type="simple">https://binary.pensoft.net/fig/1484330</uri></graphic></fig></tp:treatment-sec><ref-list><ref id="B64"><mixed-citation xmlns:xlink="http://www.w3.org/1999/xlink" xlink:type="simple"><person-group><name name-style="western"><surname>Matsumoto</surname><given-names>R</given-names></name><name name-style="western"><surname>Kikuta</surname><given-names>Y</given-names></name><name name-style="western"><surname>Hayashi</surname><given-names>F</given-names></name></person-group> (<year>2021</year>) <article-title>Unexpected species diversity of Japanese <italic><tp:taxon-name><tp:taxon-name-part taxon-name-part-type="genus">Paraglenurus</tp:taxon-name-part></tp:taxon-name></italic> (<tp:taxon-name><tp:taxon-name-part taxon-name-part-type="order">Neuroptera</tp:taxon-name-part></tp:taxon-name>: <tp:taxon-name><tp:taxon-name-part taxon-name-part-type="family">Myrmeleontidae</tp:taxon-name-part></tp:taxon-name>) based on DNA barcoding and adult and larval morphology.</article-title><source>Japanese Journal of Systematic Entomology</source><volume>27</volume>(<issue>1</issue>): <fpage>1</fpage>–<lpage>30</lpage>.</mixed-citation></ref></ref-list></tp:taxon-treatment>
