# Supplementary material for: ﻿A taxonomic review of the family Myrmeleontidae Latreille (Neuroptera, Myrmeleontiformia) from the Korean peninsula, highlighting the conservation value of this family
Source: Zookeys. 2025 Dec 4;1262:97–174. doi: 10.3897/zookeys.1262.163194 (PMC12699346; doi:10.3897/zookeys.1262.163194)
Supplement: XML Treatment for Paraglenurus japonicus [file zookeys.1262.163194-treatment22.xml]

<!DOCTYPE tp:taxon-treatment
  PUBLIC "-//TaxonX//DTD Taxonomic Treatment Publishing DTD v0 20100105//EN" "tax-treatment-NSO.dtd">
<tp:taxon-treatment xmlns:tp="http://www.plazi.org/taxpub"><tp:treatment-meta><kwd-group><label>Taxon classification</label><kwd>
                <named-content content-type="kingdom">Animalia</named-content>
              </kwd><kwd>
                <named-content content-type="order">Neuroptera</named-content>
              </kwd><kwd>
                <named-content content-type="family">Myrmeleontidae</named-content>
              </kwd></kwd-group><mixed-citation publication-type="journal"><person-group><name><surname>Kim</surname><given-names>Jiseung</given-names></name><name><surname>Ahn</surname><given-names>Neung-Ho</given-names></name><name><surname>Kim</surname><given-names>Sora</given-names></name></person-group><article-title>﻿A taxonomic review of the family <tp:taxon-name><tp:taxon-name-part taxon-name-part-type="family">Myrmeleontidae</tp:taxon-name-part></tp:taxon-name> Latreille (<tp:taxon-name><tp:taxon-name-part taxon-name-part-type="order">Neuroptera</tp:taxon-name-part></tp:taxon-name>, <tp:taxon-name><tp:taxon-name-part taxon-name-part-type="suborder">Myrmeleontiformia</tp:taxon-name-part></tp:taxon-name>) from the Korean peninsula, highlighting the conservation value of this family</article-title><source>Zookeys</source><day>04</day><month>12</month><year>2025</year><volume>1262</volume><fpage>97</fpage><lpage>174</lpage><pub-id pub-id-type="doi">10.3897/zookeys.1262.163194</pub-id></mixed-citation></tp:treatment-meta><tp:nomenclature><label>﻿</label><tp:taxon-name><object-id xmlns:xlink="http://www.w3.org/1999/xlink" content-type="arpha" xlink:type="simple">130B6329-8FC8-5220-B86F-2BDCBC02427F</object-id>
            <tp:taxon-name-part taxon-name-part-type="genus" reg="Paraglenurus">Paraglenurus</tp:taxon-name-part>
            <tp:taxon-name-part taxon-name-part-type="species" reg="japonicus">japonicus</tp:taxon-name-part>
          </tp:taxon-name><tp:taxon-authority>(McLachlan, 1867)</tp:taxon-authority><xref ref-type="fig" rid="F23">Figs 23</xref><xref ref-type="fig" rid="F37">, 37E</xref><tp:nomenclature-citation-list><tp:nomenclature-citation><tp:taxon-name>
                <tp:taxon-name-part taxon-name-part-type="genus" reg="Glenurus">Glenurus</tp:taxon-name-part> <tp:taxon-name-part taxon-name-part-type="species" reg="japonicus">japonicus</tp:taxon-name-part></tp:taxon-name><comment>McLachlan, 1867: 248. Type locality. Japan</comment></tp:nomenclature-citation><tp:nomenclature-citation><tp:taxon-name>
                <tp:taxon-name-part taxon-name-part-type="genus" reg="Glenuroides">Glenuroides</tp:taxon-name-part> <tp:taxon-name-part taxon-name-part-type="species" reg="communis">communis</tp:taxon-name-part></tp:taxon-name><comment>Okamoto, 1910: 295. Type locality: Japan: Nakano.</comment></tp:nomenclature-citation><tp:nomenclature-citation><tp:taxon-name>
                <tp:taxon-name-part taxon-name-part-type="genus" reg="Eoleon">Eoleon</tp:taxon-name-part> <tp:taxon-name-part taxon-name-part-type="species" reg="japonicus">japonicus</tp:taxon-name-part></tp:taxon-name><comment>(McLachlan, 1867): <xref ref-type="bibr" rid="B88">Navás 1921</xref>: 66.</comment></tp:nomenclature-citation><tp:nomenclature-citation><tp:taxon-name>
                <tp:taxon-name-part taxon-name-part-type="genus" reg="Paraglenurus">Paraglenurus</tp:taxon-name-part> <tp:taxon-name-part taxon-name-part-type="species" reg="japonicus">japonicus</tp:taxon-name-part></tp:taxon-name><comment>(McLachlan, 1867): Miller and Stange 1999: 60.</comment></tp:nomenclature-citation><tp:nomenclature-citation><tp:taxon-name>
                <tp:taxon-name-part taxon-name-part-type="genus" reg="Paraglenurus">Paraglenurus</tp:taxon-name-part> <tp:taxon-name-part taxon-name-part-type="species" reg="littoralis">littoralis</tp:taxon-name-part></tp:taxon-name><comment>Miller &amp; Stange, 1999: 56. Type locality: Taiwan: Ilan County: Hanben Beach.</comment></tp:nomenclature-citation><tp:nomenclature-citation><tp:taxon-name>
                <tp:taxon-name-part taxon-name-part-type="genus" reg="Paraglenurus">Paraglenurus</tp:taxon-name-part> <tp:taxon-name-part taxon-name-part-type="species" reg="riparius">riparius</tp:taxon-name-part></tp:taxon-name><comment>Miller &amp; Stange, 1999: 59. Type locality: Taiwan: Ilan County: Yinshih Bridge.</comment></tp:nomenclature-citation></tp:nomenclature-citation-list></tp:nomenclature><tp:treatment-sec sec-type="material" id="SECID0EL3DI"><title>Specimens examined.</title><p>[<bold><abbrev xmlns:xlink="http://www.w3.org/1999/xlink" content-type="institution" xlink:title="Jeonbuk National University" id="ABBRID0ES3DI" xlink:type="simple">JBNU</abbrev></bold>] • 1♂, Daegok-ri, Janggye-myeon, Jangsu-gun, Jeonbuk-do, Korea, 14.VII.2022, J.S. Kim; • 2♀, Sindu-ri, Wonbuk-myeon, Taean-gun, Chungcheongnam-do, Korea, 20.VIII.2022, J.S. Kim; • 1♂1♀, Oeseonmi-ri, Onjeong-myeon, Uljin-gun, Gyeongsangbuk-do, Korea, 27.VII.2022, J.S. Kim; • 1♂4♀, Samjung-ri, Macheon-myeon, Hamyang-gun, Gyeongsangnam-do, Korea, 14.VII.2023, H. Han; • 1♂12♀, Yulji-ri, Susan-myeon, Jecheon-si, Chungcheongbuk-do, Korea, 30.VII.2024, J.S. Kim; • 7♂9♀, Sindu-ri, Wonbuk-myeon, Taean-gun, Chungcheongnam-do, Korea, 31.VII.2024, J.S. Kim; • 1♀, Seopo-ri, Deokjeok-myeon, Ongjin-gun, Incheon, Korea, 13.VIII.2024, J.S. Kim; • 2♂4♀, Gureom-ri, Deokjeok-myeon, Ongjin-gun, Incheon, Korea, 14.VIII.2024, J.S. Kim; • 4♂11♀, Gureom-ri, Deokjeok-myeon, Ongjin-gun, Incheon, Korea, 15.VIII.2024, J.S. Kim; • 1♂, Gancheok-ri, Gandong-myeon, Hwacheon-gun, Gangwon-do, Korea, 23.VIII.2024, J.S. Kim; • 1♂, Gilgok-ri, Maehwa-myeon, Uljin-gun, Gyeongsangbuk-do, Korea, 28.VIII.2024, J.S. Kim; • 1♂3♀, Ye-ri, Heuksan-myeon, Sinan-gun, Jeollanam-do, Korea, 2.IX.2024, J.S. Kim; • 1♂, Gilgok-ri, Maehwa-myeon, Uljin-gun, Gyeongsangbuk-do, Korea, 7.IX.2024, J.S. Kim; • 1♂, Dae-ri, Yeonghae-myeon, Yeongdeok-gun, Gyeongsangbuk-do, Korea, 20.VII.2024, H. Han.</p></tp:treatment-sec><tp:treatment-sec sec-type="diagnosis" id="SECID0EX3DI"><title>Diagnosis.</title><p>Compared to other species in the genus <italic><tp:taxon-name><tp:taxon-name-part taxon-name-part-type="genus" reg="Paraglenurus">Paraglenurus</tp:taxon-name-part></tp:taxon-name></italic>, <italic><tp:taxon-name><tp:taxon-name-part taxon-name-part-type="genus" reg="Paraglenurus">P.</tp:taxon-name-part> <tp:taxon-name-part taxon-name-part-type="species" reg="japonicus">japonicus</tp:taxon-name-part></tp:taxon-name></italic> has the morphological characteristics of the apex of each flagellum being slightly pale yellow starting from the apical ~1/4 of the antenna, with a usually distinct preapical dark brown marking on the hindwing and an adjacent white marking that is indistinct and oval-shaped.</p></tp:treatment-sec><tp:treatment-sec sec-type="description" id="SECID0EP4DI"><title>Description.</title><p><bold>Male, adult. <italic>Head</italic></bold> (Fig. <xref ref-type="fig" rid="F23">23B, C</xref>). Vertex narrow, weakly raised, reddish brown. Frons yellowish brown, with broad dark brown band extending from below vertex to below base of antenna; clypeus yellow, with long black hairs. Antenna dark brown, long, with slightly defined club, densely covered with short black hairs; flagellum comprising ~45 flagellomeres, each flagellomere with distal yellow annulation. Mouthparts reddish brown; labrum reddish brown, with hyaline brown hairs; maxillary palpus yellowish brown; labial palpus yellowish brown, spindle-shaped.</p><fig id="F23" position="float" orientation="portrait"><object-id xmlns:xlink="http://www.w3.org/1999/xlink" content-type="doi" xlink:type="simple">10.3897/zookeys.1262.163194.figure23</object-id><object-id xmlns:xlink="http://www.w3.org/1999/xlink" content-type="arpha" xlink:type="simple">244C4BAB-BAF6-50BC-8CF1-3BAB9DAE1DEA</object-id><label>Figure 23.</label><caption><p><italic><tp:taxon-name><tp:taxon-name-part taxon-name-part-type="genus" reg="Paraglenurus">Paraglenurus</tp:taxon-name-part> <tp:taxon-name-part taxon-name-part-type="species" reg="japonicus">japonicus</tp:taxon-name-part></tp:taxon-name></italic> (McLachlan, 1867), adult. A. Dorsal habitus, male; B. Head, frontal view; C. Head and thorax, dorsal view; D, E. Male terminalia: D. Lateral view; E. Ventral view; F, G. Female terminalia: F. Lateral view; G. Ventral view; H, I. Male genitalia: H. Dorsal view; I. Lateral view.</p></caption><graphic xmlns:xlink="http://www.w3.org/1999/xlink" xlink:href="zookeys-1262-097_article-163194__-g023.jpg" position="float" orientation="portrait" xlink:type="simple" id="oo_1484328.jpg"><uri content-type="original_file" xlink:type="simple">https://binary.pensoft.net/fig/1484328</uri></graphic></fig><p><bold><italic>Thorax</italic></bold> (Fig. <xref ref-type="fig" rid="F23">23C</xref>). Pronotum slender, longer than broad, brown, with long brown hairs. Mesonotum and metanotum dark brown, with yellow portions.</p><p><bold><italic>Legs</italic>.</bold> Coxae yellow, moderately covered with yellow hairs. Femora mostly dark brown, partly brown; moderately covered with black hairs. Tibiae dark brown; moderately covered with black hairs. Tibial spurs dark brown, slightly long, slightly curved, approximately as long as tarsomere 1. Tarsi yellowish brown, tarsomere 5 slightly longer than tarsomere 1; claws brown.</p><p><bold><italic>Wings</italic></bold> (Fig. <xref ref-type="fig" rid="F23">23A</xref>). With white and dark brown markings. Forewings veins and crossveins dark brown; presectoral area with 10 or 11 crossveins; <abbrev xmlns:xlink="http://www.w3.org/1999/xlink" xlink:title="radius posterior" id="ABBRID0ES6DI" xlink:type="simple">RP</abbrev> arising beyond <abbrev xmlns:xlink="http://www.w3.org/1999/xlink" xlink:title="cubitus anterior" id="ABBRID0EW6DI" xlink:type="simple">CuA</abbrev> fork; <abbrev xmlns:xlink="http://www.w3.org/1999/xlink" xlink:title="cubitus posteroir" id="ABBRID0E16DI" xlink:type="simple">CuP</abbrev> supporting one cell before fusing with <abbrev xmlns:xlink="http://www.w3.org/1999/xlink" xlink:title="anal veins" id="ABBRID0E56DI" xlink:type="simple">1A</abbrev>; <abbrev xmlns:xlink="http://www.w3.org/1999/xlink" xlink:title="anal veins" id="ABBRID0EDAAK" xlink:type="simple">2A</abbrev> fused with <abbrev xmlns:xlink="http://www.w3.org/1999/xlink" xlink:title="anal veins" id="ABBRID0EHAAK" xlink:type="simple">3A</abbrev> fused; pterostigma white; anterior Banksian lines absent; posterior Banksian lines absent. Hindwing slightly longer and narrower than forewing; presectoral area with one crossvein; <abbrev xmlns:xlink="http://www.w3.org/1999/xlink" xlink:title="radius posterior" id="ABBRID0ELAAK" xlink:type="simple">RP</abbrev> arising before <abbrev xmlns:xlink="http://www.w3.org/1999/xlink" xlink:title="media posterior" id="ABBRID0EPAAK" xlink:type="simple">MP</abbrev> fork; pterostigma white; anterior Banksian lines absent; posterior Banksian lines absent; male without pilula axillaris.</p><p><bold><italic>Abdomen</italic></bold> (Fig. <xref ref-type="fig" rid="F23">23A</xref>). Shorter than hindwing, dark brown, posterior margin of tergites II–VII bordered with yellow, tergites III–V sometimes with median yellow marking, densely covered with brown hairs.</p><p><bold><italic>Genitalia</italic></bold> (Fig. <xref ref-type="fig" rid="F23">23D, E, H–K</xref>). Ectoproct semicircular, covered with long black setae. Sternite IX narrow, covered with long black setae. Gonarcus brown, arched. Mediuncus brown, lightly sclerotized, lightly hooked in lateral view. Parameres well sclerotized, reddish brown, triangular in caudal view.</p><p>Size. <abbrev xmlns:xlink="http://www.w3.org/1999/xlink" xlink:title="body length from the front of the head to the tip of the abdomen" id="ABBRID0ELBAK" xlink:type="simple">BL</abbrev>: 27.3–38.5 mm; <abbrev xmlns:xlink="http://www.w3.org/1999/xlink" xlink:title="forewing length from its base to apex" id="ABBRID0EPBAK" xlink:type="simple">FWL</abbrev>: 29.8–37.3 mm; <abbrev xmlns:xlink="http://www.w3.org/1999/xlink" xlink:title="hindwing length from its base to apex" id="ABBRID0ETBAK" xlink:type="simple">HWL</abbrev>: 30.1–37.4 mm.</p><p><bold>Female, adult.</bold> General morphology, except head and terminalia, almost as in male. Head: vertex slightly narrow, strongly raised. Terminalia (Fig. <xref ref-type="fig" rid="F23">23F, G</xref>): tergite VIII wider than tergite IX; tergite IX narrow, triangular in lateral view; ectoproct semicircular in lateral view; lateral gonapophyses semicircular in lateral view, smaller than ectoproct; posterior gonapophyses long, curved, with long black setae; anterior gonapophyses absent; pregenital distinct, plate triangular, presented on membrane below tergite VIII.</p><p>Size. <abbrev xmlns:xlink="http://www.w3.org/1999/xlink" xlink:title="body length from the front of the head to the tip of the abdomen" id="ABBRID0EBCAK" xlink:type="simple">BL</abbrev>: 27.5–31.2 mm; <abbrev xmlns:xlink="http://www.w3.org/1999/xlink" xlink:title="forewing length from its base to apex" id="ABBRID0EFCAK" xlink:type="simple">FWL</abbrev>: 31.7–39.4 mm; <abbrev xmlns:xlink="http://www.w3.org/1999/xlink" xlink:title="hindwing length from its base to apex" id="ABBRID0EJCAK" xlink:type="simple">HWL</abbrev>: 31.9–40.9 mm.</p></tp:treatment-sec><tp:treatment-sec sec-type="notes" id="SECID0ENCAK"><title>Biological notes.</title><p><italic><tp:taxon-name><tp:taxon-name-part taxon-name-part-type="genus" reg="Paraglenurus">Paraglenurus</tp:taxon-name-part> <tp:taxon-name-part taxon-name-part-type="species" reg="japonicus">japonicus</tp:taxon-name-part></tp:taxon-name></italic> is a species that is commonly observed throughout South Korea. It is observed in various environments, from coastal dunes to inland grasslands and mountains (Fig. <xref ref-type="fig" rid="F37">37E</xref>). Adults emerge from July to September in South Korea. Larva are known to be ambush hunters but were not examined during this study; for details on their ecology, refer to <xref ref-type="bibr" rid="B64">Matsumoto et al. (2021)</xref>.</p></tp:treatment-sec><tp:treatment-sec sec-type="distribution" id="SECID0EGDAK"><title>Distribution.</title><p>Korea, Japan, Taiwan, Russia. However, their <italic><tp:taxon-name><tp:taxon-name-part taxon-name-part-type="genus" reg="Paraglenurus">Paraglenurus</tp:taxon-name-part> <tp:taxon-name-part taxon-name-part-type="species" reg="japonicus">japonicus</tp:taxon-name-part></tp:taxon-name></italic> includes multiple species described in past studies; therefore, past distributional records outside Korea and Japan need to be confirmed (<xref ref-type="bibr" rid="B64">Matsumoto et al. 2021</xref>).</p></tp:treatment-sec><tp:treatment-sec sec-type="remarks" id="SECID0E2DAK"><title>Remarks.</title><p><italic><tp:taxon-name><tp:taxon-name-part taxon-name-part-type="genus" reg="Paraglenurus">Paraglenurus</tp:taxon-name-part> <tp:taxon-name-part taxon-name-part-type="species" reg="japonicus">japonicus</tp:taxon-name-part></tp:taxon-name></italic> is a species with large morphological variation in size and the pattern of its wing markings.</p></tp:treatment-sec><tp:treatment-sec><!--Section generated to contain objects referenced in tp:taxon-treatment.--><fig id="F37" position="float" orientation="portrait"><object-id xmlns:xlink="http://www.w3.org/1999/xlink" content-type="doi" xlink:type="simple">10.3897/zookeys.1262.163194.figure37</object-id><object-id xmlns:xlink="http://www.w3.org/1999/xlink" content-type="arpha" xlink:type="simple">E2CD6C06-3C42-5EC7-9D28-8E2850267F96</object-id><label>Figure 37.</label><caption><p>Distribution maps. A. <italic><tp:taxon-name><tp:taxon-name-part taxon-name-part-type="genus" reg="Synclisis">Synclisis</tp:taxon-name-part> <tp:taxon-name-part taxon-name-part-type="species" reg="japonica">japonica</tp:taxon-name-part></tp:taxon-name></italic> and <italic><tp:taxon-name><tp:taxon-name-part taxon-name-part-type="genus" reg="Baliga">Baliga</tp:taxon-name-part> <tp:taxon-name-part taxon-name-part-type="species" reg="micans">micans</tp:taxon-name-part></tp:taxon-name></italic>; B. Genus <italic><tp:taxon-name><tp:taxon-name-part taxon-name-part-type="genus" reg="Myrmeleon">Myrmeleon</tp:taxon-name-part></tp:taxon-name></italic> (<italic><tp:taxon-name><tp:taxon-name-part taxon-name-part-type="genus" reg="Myrmeleon">Myrmeleon</tp:taxon-name-part> <tp:taxon-name-part taxon-name-part-type="species" reg="bore">bore</tp:taxon-name-part></tp:taxon-name></italic>, <italic><tp:taxon-name><tp:taxon-name-part taxon-name-part-type="genus" reg="Myrmeleon">Myrmeleon</tp:taxon-name-part> <tp:taxon-name-part taxon-name-part-type="species" reg="fomicarius">fomicarius</tp:taxon-name-part></tp:taxon-name></italic>, and <italic><tp:taxon-name><tp:taxon-name-part taxon-name-part-type="genus" reg="Myrmeleon">Myrmeleon</tp:taxon-name-part> <tp:taxon-name-part taxon-name-part-type="species" reg="immanis">immanis</tp:taxon-name-part></tp:taxon-name></italic>); C. <italic><tp:taxon-name><tp:taxon-name-part taxon-name-part-type="genus" reg="Dendroleon">Dendroleon</tp:taxon-name-part> <tp:taxon-name-part taxon-name-part-type="species" reg="pupillaris">pupillaris</tp:taxon-name-part></tp:taxon-name></italic> and <italic><tp:taxon-name><tp:taxon-name-part taxon-name-part-type="genus" reg="Nepsalus">Nepsalus</tp:taxon-name-part> <tp:taxon-name-part taxon-name-part-type="species" reg="jezoensis">jezoensis</tp:taxon-name-part></tp:taxon-name></italic>; D. <italic>Genus <tp:taxon-name><tp:taxon-name-part taxon-name-part-type="genus" reg="Distoleon">Distoleon</tp:taxon-name-part></tp:taxon-name></italic> (<italic><tp:taxon-name><tp:taxon-name-part taxon-name-part-type="genus" reg="Distoleon">Distoleon</tp:taxon-name-part> <tp:taxon-name-part taxon-name-part-type="species" reg="littoralis">littoralis</tp:taxon-name-part></tp:taxon-name></italic> and <italic><tp:taxon-name><tp:taxon-name-part taxon-name-part-type="genus" reg="Distoleon">Distoleon</tp:taxon-name-part> <tp:taxon-name-part taxon-name-part-type="species" reg="nigricans">nigricans</tp:taxon-name-part></tp:taxon-name></italic>); E. Genus <italic><tp:taxon-name><tp:taxon-name-part taxon-name-part-type="genus" reg="Paraglenurus">Paraglenurus</tp:taxon-name-part></tp:taxon-name></italic> (<italic><tp:taxon-name><tp:taxon-name-part taxon-name-part-type="genus" reg="Paraglenurus">Paraglenurus</tp:taxon-name-part> <tp:taxon-name-part taxon-name-part-type="species" reg="albiventris">albiventris</tp:taxon-name-part></tp:taxon-name></italic>, <italic><tp:taxon-name><tp:taxon-name-part taxon-name-part-type="genus" reg="Paraglenurus">Paraglenurus</tp:taxon-name-part> <tp:taxon-name-part taxon-name-part-type="species" reg="japonicus">japonicus</tp:taxon-name-part></tp:taxon-name></italic>, and <italic><tp:taxon-name><tp:taxon-name-part taxon-name-part-type="genus" reg="Paraglenurus">Paraglenurus</tp:taxon-name-part> <tp:taxon-name-part taxon-name-part-type="species" reg="melanostictus">melanostictus</tp:taxon-name-part></tp:taxon-name></italic>); F. <italic><tp:taxon-name><tp:taxon-name-part taxon-name-part-type="genus" reg="Euroleon">Euroleon</tp:taxon-name-part> <tp:taxon-name-part taxon-name-part-type="species" reg="coreanus">coreanus</tp:taxon-name-part></tp:taxon-name></italic> and <italic><tp:taxon-name><tp:taxon-name-part taxon-name-part-type="genus" reg="Deutoleon">Deutoleon</tp:taxon-name-part> <tp:taxon-name-part taxon-name-part-type="species" reg="lineatus">lineatus</tp:taxon-name-part> <tp:taxon-name-part taxon-name-part-type="subspecies" reg="lineatus">lineatus</tp:taxon-name-part></tp:taxon-name></italic>; H. <italic><tp:taxon-name><tp:taxon-name-part taxon-name-part-type="genus" reg="Ascalohybris">Ascalohybris</tp:taxon-name-part> <tp:taxon-name-part taxon-name-part-type="species" reg="subjacens">subjacens</tp:taxon-name-part></tp:taxon-name></italic> and <italic><tp:taxon-name><tp:taxon-name-part taxon-name-part-type="genus" reg="Libelloides">Libelloides</tp:taxon-name-part> <tp:taxon-name-part taxon-name-part-type="species" reg="sibiricus">sibiricus</tp:taxon-name-part></tp:taxon-name></italic>.</p></caption><graphic xmlns:xlink="http://www.w3.org/1999/xlink" xlink:href="zookeys-1262-097_article-163194__-g037.jpg" position="float" orientation="portrait" xlink:type="simple" id="oo_1484343.jpg"><uri content-type="original_file" xlink:type="simple">https://binary.pensoft.net/fig/1484343</uri></graphic></fig></tp:treatment-sec><ref-list><ref id="B88"><mixed-citation xmlns:xlink="http://www.w3.org/1999/xlink" xlink:type="simple"><person-group><name name-style="western"><surname>Navás</surname><given-names>L</given-names></name></person-group> (<year>1921</year>) <article-title>Comunicaciones entomológicas. 4. Insectos exóticos nuevos, críticos o poco conocidos.</article-title><source>Revista de la Academia de Ciencias Exactas Físico-Químicas y Naturales de Zaragoza</source><volume>6</volume>: <fpage>61</fpage>–<lpage>81</lpage>.</mixed-citation></ref><ref id="B64"><mixed-citation xmlns:xlink="http://www.w3.org/1999/xlink" xlink:type="simple"><person-group><name name-style="western"><surname>Matsumoto</surname><given-names>R</given-names></name><name name-style="western"><surname>Kikuta</surname><given-names>Y</given-names></name><name name-style="western"><surname>Hayashi</surname><given-names>F</given-names></name></person-group> (<year>2021</year>) <article-title>Unexpected species diversity of Japanese <italic><tp:taxon-name><tp:taxon-name-part taxon-name-part-type="genus">Paraglenurus</tp:taxon-name-part></tp:taxon-name></italic> (<tp:taxon-name><tp:taxon-name-part taxon-name-part-type="order">Neuroptera</tp:taxon-name-part></tp:taxon-name>: <tp:taxon-name><tp:taxon-name-part taxon-name-part-type="family">Myrmeleontidae</tp:taxon-name-part></tp:taxon-name>) based on DNA barcoding and adult and larval morphology.</article-title><source>Japanese Journal of Systematic Entomology</source><volume>27</volume>(<issue>1</issue>): <fpage>1</fpage>–<lpage>30</lpage>.</mixed-citation></ref></ref-list></tp:taxon-treatment>
