# Supplementary material for: ﻿A taxonomic review of the family Myrmeleontidae Latreille (Neuroptera, Myrmeleontiformia) from the Korean peninsula, highlighting the conservation value of this family
Source: Zookeys. 2025 Dec 4;1262:97–174. doi: 10.3897/zookeys.1262.163194 (PMC12699346; doi:10.3897/zookeys.1262.163194)
Supplement: XML Treatment for Ascalohybris [file zookeys.1262.163194-treatment24.xml]

<!DOCTYPE tp:taxon-treatment
  PUBLIC "-//TaxonX//DTD Taxonomic Treatment Publishing DTD v0 20100105//EN" "tax-treatment-NSO.dtd">
<tp:taxon-treatment xmlns:tp="http://www.plazi.org/taxpub"><tp:treatment-meta><kwd-group><label>Taxon classification</label><kwd>
                <named-content content-type="kingdom">Animalia</named-content>
              </kwd><kwd>
                <named-content content-type="order">Neuroptera</named-content>
              </kwd><kwd>
                <named-content content-type="family">Myrmeleontidae</named-content>
              </kwd></kwd-group><mixed-citation publication-type="journal"><person-group><name><surname>Kim</surname><given-names>Jiseung</given-names></name><name><surname>Ahn</surname><given-names>Neung-Ho</given-names></name><name><surname>Kim</surname><given-names>Sora</given-names></name></person-group><article-title>﻿A taxonomic review of the family <tp:taxon-name><tp:taxon-name-part taxon-name-part-type="family">Myrmeleontidae</tp:taxon-name-part></tp:taxon-name> Latreille (<tp:taxon-name><tp:taxon-name-part taxon-name-part-type="order">Neuroptera</tp:taxon-name-part></tp:taxon-name>, <tp:taxon-name><tp:taxon-name-part taxon-name-part-type="suborder">Myrmeleontiformia</tp:taxon-name-part></tp:taxon-name>) from the Korean peninsula, highlighting the conservation value of this family</article-title><source>Zookeys</source><day>04</day><month>12</month><year>2025</year><volume>1262</volume><fpage>97</fpage><lpage>174</lpage><pub-id pub-id-type="doi">10.3897/zookeys.1262.163194</pub-id></mixed-citation></tp:treatment-meta><tp:nomenclature><label>﻿Genus</label><tp:taxon-name><object-id xmlns:xlink="http://www.w3.org/1999/xlink" content-type="arpha" xlink:type="simple">B66596DF-EA24-59A7-A996-0D03BABE682A</object-id>
            <tp:taxon-name-part taxon-name-part-type="genus" reg="Ascalohybris">Ascalohybris</tp:taxon-name-part>
          </tp:taxon-name><tp:taxon-authority>Sziráki, 1998</tp:taxon-authority><tp:nomenclature-citation-list><tp:nomenclature-citation><tp:taxon-name>
                <tp:taxon-name-part taxon-name-part-type="genus" reg="Ascalohybris">Ascalohybris</tp:taxon-name-part>
              </tp:taxon-name><comment>Sziráki, 1998: 59. Type species: <tp:taxon-name><tp:taxon-name-part taxon-name-part-type="genus" reg="Ascalaphus">Ascalaphus</tp:taxon-name-part> <tp:taxon-name-part taxon-name-part-type="species" reg="javanus">javanus</tp:taxon-name-part></tp:taxon-name> Brumeister, 1839. Type locality: Indonesia: Java.</comment></tp:nomenclature-citation><tp:nomenclature-citation><tp:taxon-name>
                <tp:taxon-name-part taxon-name-part-type="genus" reg="Hybris">Hybris</tp:taxon-name-part>
              </tp:taxon-name><comment>Lefèbvre, 1842: 6.</comment></tp:nomenclature-citation></tp:nomenclature-citation-list></tp:nomenclature><tp:treatment-sec sec-type="diagnosis" id="SECID0EUQAK"><title>Diagnosis.</title><p>Adult. Antennae without hairs, as long as forewing or at least reaching pterostigma, basal half of the male antenna curved; compound eyes with upper and lower parts subequal in size; abdomen long, cylindrical, without hairs; in both sexes, abdomen shorter than hindwing, about 2/3 its length; male ectoproct process long and forcipate (<xref ref-type="bibr" rid="B137">Wang et al. 2018</xref>).</p></tp:treatment-sec><tp:treatment-sec sec-type="distribution" id="SECID0E5QAK"><title>Distribution.</title><p>Asia (<xref ref-type="bibr" rid="B137">Wang et al. 2018</xref>).</p></tp:treatment-sec><ref-list><ref id="B137"><mixed-citation xmlns:xlink="http://www.w3.org/1999/xlink" xlink:type="simple"><person-group><name name-style="western"><surname>Wang</surname><given-names>XL</given-names></name><name name-style="western"><surname>Zhan</surname><given-names>QB</given-names></name><name name-style="western"><surname>Wang</surname><given-names>AQ</given-names></name></person-group> (<year>2018</year>) <source>Fauna Sinica <tp:taxon-name><tp:taxon-name-part taxon-name-part-type="class">Insecta</tp:taxon-name-part></tp:taxon-name>, Vol. 68. <tp:taxon-name><tp:taxon-name-part taxon-name-part-type="order">Neuroptera</tp:taxon-name-part></tp:taxon-name><tp:taxon-name><tp:taxon-name-part taxon-name-part-type="superfamily">Myrmeleontoidea</tp:taxon-name-part></tp:taxon-name>.</source><publisher-name>Science Press</publisher-name>, <publisher-loc>Beijing</publisher-loc>, <size units="page">323 pp</size>.</mixed-citation></ref></ref-list></tp:taxon-treatment>
